# Supplementary material for: TV listening and hearing aids
Source: PLoS One. 2018 Jun 29;13(6):e0200083. doi: 10.1371/journal.pone.0200083 (PMC6025866; doi:10.1371/journal.pone.0200083)
Supplement: S1 Dataset — (XLSX) [file pone.0200083.s004.xlsx]

## Sheet: Non-HA owners
Batch	StartDate	EndDate	Do you meet ALL of the participation criteria listed below? - You are 50 years old or older. - You have a hearing impairment and DO NOT own or use hearing aids. - You learned English before the age of 10. - You watch electronic media (e.g. TV, movies, online videos) for at least 3 hours per week. - You live in the United States.	Informed Consent: Please select one of the following options:	What is your gender?	What is your age?	At the present time, how would you rate your eyesight using both eyes (with glasses or contact lenses, if you wear them)?	How much difficulty do you have reading news tickers displayed on the bottom half of the TV screen (such as seen on news networks, financial news channels, sports networks, or local stations)?	How many hours per day (on average) do you watch or listen to the following media?						How often do you watch TV or video in the following locations?				How often do you watch TV or video on the following devices?				At home, how often do you watch TV in the following rooms?				How large is the room where you watch TV/video most of the time?	Does the room where you watch TV/video most of the time have mostly carpeted floor?	What is your typical viewing distance (that is, the distance between you and the screen)?	What type of speakers do you use? (Please select all that apply.)			If you use external loudspeakers, which type do you use?		How often does the listening environment in which you watch TV or video exhibit background noise (e.g. other people talking, noise from other rooms, noise from outside)?	How often do you watch the following shows when watching TV/video?						How important is it for you to hear well when watching TV/video?	While watching a program on TV/video, how often do you typically use the remote control to change the volume?	If you typically use the remote control to change the volume, please indicate why you would change the volume:	How satisfied are you typically with the loudness of the TV/video when you set the volume yourself?	How satisfied are you typically with the loudness of the TV/video when someone else with good hearing sets the volume?	When you are facing the TV or video, how difficult is it for you to understand speech on the TV or video?	When you are NOT facing the TV or video, how difficult is it for you to understand speech on the TV or video?	When you have difficulty understanding speech on TV/video, what do you typically do to “fix” the problem? (Please select all that apply.)
Non-HA owners		_x0000_	Response	Response	Response	Age (in years) -	Response	Response	Broadcast TV - Hours	Video on demand (online video services, pay-per view, etc.) - Hours	Video media (DVDs, Blu-rays, video file formats such as .avi, .flv, .wmv, .mov, .mp4) - Hours	Radio - Hours	Music - Hours	Audiobooks - Hours	At home	At work	On public transport (e.g. bus, train)	In the car	TV set	PC/Laptop	Tablet computer	Mobile phone	Living room	Dining room	Bedroom	Kitchen	Response	Response	Response	Speakers in the TV	External loudspeakers	Headphones or TV ears	Response	Other (please specify)	Response	Documentaries	Drama	Game shows	News	Sitcoms	Sports	Response	Response	Open-Ended Response	Response	Response	Response	Response	Turn up volume of TV or video
A	2015-04-17 02:36:55	2015-04-17 02:51:41	Yes	This study has been explained to me and any questions I had have been answered. I know that I may leave the study at any time. I agree to the use of my information as described in this form. I agree to take part in this study.	Do not wish to disclose	62	Fair	Considerable	2	0	1	0	13	0	Always	Never	Never	Never	Always	Sometimes	Sometimes	Never	Always	Never	Rarely	Never	Between 220 and 320 square feet (20 to 30 square metres)	No	Between 5 and 8 feet (1.5 to 2.4 metres)	Speakers in the TV		Headphones or TV ears			Sometimes	Often	Sometimes	Often	Always	Often	Rarely	Extremely important	Before/after commercials	Commercials are usually louder than the show.	Very satisfied	Moderately satisfied		Moderately difficult
A	2015-04-17 02:12:49	2015-04-17 02:50:50	Yes	This study has been explained to me and any questions I had have been answered. I know that I may leave the study at any time. I agree to the use of my information as described in this form. I agree to take part in this study.	Female	77	Good	None	2	3	0	2	0	0	Always	Never	Never	Never	Sometimes	Never	Never	Never	Always	Never	Never	Never	Between 140 and 220 square feet (13 to 20 square metres)	Yes	Less than 5 feet (< 1.5 metres)	Speakers in the TV	External loudspeakers		Two external loudspeakers (left and right)		Often	Sometimes	Sometimes	Rarely	Sometimes	Sometimes	Never	Extremely important	At the beginning of a new program	Some programs are louder than others.	Moderately satisfied	Moderately satisfied	Moderately difficult	Moderately difficult	Turn up volume of TV or video
A	2015-04-17 02:13:25	2015-04-17 02:29:32	Yes	This study has been explained to me and any questions I had have been answered. I know that I may leave the study at any time. I agree to the use of my information as described in this form. I agree to take part in this study.	Female	54	Fair	Some	2	0	0	1	1	0	Always	Never	Rarely	Never	Always	Sometimes	Sometimes	Rarely	Always	Never	Never	Never	Between 320 and 420 square feet (30 to 40 square metres)	No	Between 5 and 8 feet (1.5 to 2.4 metres)	Speakers in the TV	External loudspeakers		Surround sound system (5 or more loudspeakers)		Sometimes	Often	Often	Sometimes	Often	Rarely	Sometimes	Moderately important	Before/after commercials	sometimes commercial are louder than the program I would be watching	Moderately satisfied	Slightly satisfied	Not at all difficult	Moderately difficult	Turn up volume of TV or video
A	2015-04-17 00:27:34	2015-04-17 00:48:58	Yes	This study has been explained to me and any questions I had have been answered. I know that I may leave the study at any time. I agree to the use of my information as described in this form. I agree to take part in this study.	Male	51	Good	A little	3	1	1	2	1	1	Sometimes	Never	Never	Never	Often	Often	Rarely	Never	Always	Never	Never	Never	Between 220 and 320 square feet (20 to 30 square metres)	No	Between 5 and 8 feet (1.5 to 2.4 metres)	Speakers in the TV					Sometimes	Often	Sometimes	Never	Often	Rarely	Often	Very important	Every few minutes	Differences in volume between channels, ambient noise	Moderately satisfied	Not at all satisfied	Slightly difficult	Moderately difficult	Turn up volume of TV or video
A	2015-04-17 00:20:37	2015-04-17 00:41:27	Yes	This study has been explained to me and any questions I had have been answered. I know that I may leave the study at any time. I agree to the use of my information as described in this form. I agree to take part in this study.	Female	74	Fair	Some	14	5	0	3	0	10	Often	Never	Never	Never	Often	Rarely	Never	Never	Often	Never	Never	Never		Yes	Between 8 and 12 feet (2.4 to 3.7 metres)	Speakers in the TV					Often		Often	Sometimes	Often	Sometimes	Rarely	Slightly important	Before/after commercials	The commercials are always tool loud to talk over, our whole family is there and we do most of our talking during the shows. Which no matter how loud they are often inarticulate because they are accented or whispering or whatever.	Slightly satisfied		Moderately difficult	Very difficult	Turn up volume of TV or video
A	2015-04-17 00:19:50	2015-04-17 00:38:35	Yes	This study has been explained to me and any questions I had have been answered. I know that I may leave the study at any time. I agree to the use of my information as described in this form. I agree to take part in this study.	Female	50	Fair	Considerable	3	1	1	1	1	0	Often	Rarely	Never	Rarely	Always	Often	Rarely	Often	Often	Never	Often	Rarely	Between 220 and 320 square feet (20 to 30 square metres)	Yes	Between 5 and 8 feet (1.5 to 2.4 metres)	Speakers in the TV	External loudspeakers		Surround sound system (5 or more loudspeakers)		Often	Often	Sometimes	Often	Often	Sometimes	Sometimes	Very important	Every few minutes	I can not hear, and or the TV is to loud when changing between programs.	Very satisfied	Slightly satisfied	Slightly difficult	Moderately difficult	Turn up volume of TV or video
A	2015-04-17 00:12:38	2015-04-17 00:22:53	Yes	This study has been explained to me and any questions I had have been answered. I know that I may leave the study at any time. I agree to the use of my information as described in this form. I agree to take part in this study.	Female	60	Good	A little	2	2	1	2	4	0	Often	Never	Never	Never	Sometimes	Often	Often	Sometimes	Often	Sometimes	Never	Never	Between 140 and 220 square feet (13 to 20 square metres)	Yes	Between 8 and 12 feet (2.4 to 3.7 metres)	Speakers in the TV					Sometimes	Often	Sometimes	Never	Sometimes	Never	Rarely	Extremely important	At the beginning of a new program	If the music is loud at the start, etc, then I lower the volume. But then if I can't hear the dialogue very well, I raise the volume.	Moderately satisfied	Slightly satisfied	Not at all difficult	Slightly difficult	Turn up volume of TV or video
A	2015-04-16 23:03:36	2015-04-16 23:21:28	Yes	This study has been explained to me and any questions I had have been answered. I know that I may leave the study at any time. I agree to the use of my information as described in this form. I agree to take part in this study.	Female		Good	A little	3	1	0	0	1	0	Always	Never	Never	Never	Always	Sometimes	Never	Never	Often	Never	Sometimes	Never	Between 140 and 220 square feet (13 to 20 square metres)	No	Between 5 and 8 feet (1.5 to 2.4 metres)	Speakers in the TV					Sometimes	Often	Sometimes	Rarely	Often	Sometimes	Never	Very important	Before/after commercials	Usually mute the commercials	Extremely satisfied	Moderately satisfied	Slightly difficult	Slightly difficult	Turn up volume of TV or video
A	2015-04-16 22:15:57	2015-04-16 22:31:17	Yes	This study has been explained to me and any questions I had have been answered. I know that I may leave the study at any time. I agree to the use of my information as described in this form. I agree to take part in this study.	Male	50	Fair	Some	1	0	0	1	2	0	Sometimes	Never	Never	Never	Often	Sometimes	Never	Never	Often	Never	Often	Never	Between 320 and 420 square feet (30 to 40 square metres)	Yes	Between 5 and 8 feet (1.5 to 2.4 metres)	Speakers in the TV					Rarely	Sometimes	Never	Rarely	Often	Often	Often	Very important	Before/after commercials	So I can hear better I increase the volume.	Moderately satisfied	Moderately satisfied	Slightly difficult	Moderately difficult	Turn up volume of TV or video
A	2015-04-16 20:55:39	2015-04-16 21:51:08	Yes	This study has been explained to me and any questions I had have been answered. I know that I may leave the study at any time. I agree to the use of my information as described in this form. I agree to take part in this study.	Female	59	Good	None	4	1	1	0	1	1	Always	Never	Never	Never	Often	Rarely	Never	Never	Sometimes	Never	Often	Never	Between 140 and 220 square feet (13 to 20 square metres)	Yes	Less than 5 feet (< 1.5 metres)	Speakers in the TV			Sound bar (single, wide, external loudspeaker enclosure typically placed in front of the TV)		Rarely	Often	Often	Never	Often	Sometimes	Rarely	Extremely important	Every few minutes	To hear something I'm having a problem understanding.	Moderately satisfied	Slightly satisfied	Not at all difficult	Not at all difficult	Turn up volume of TV or video
A	2015-04-16 20:31:42	2015-04-16 20:39:35	Yes	This study has been explained to me and any questions I had have been answered. I know that I may leave the study at any time. I agree to the use of my information as described in this form. I agree to take part in this study.	Male	64	Fair	Some	5	0	0	1	0	0	Always	Never	Never	Never	Always	Rarely	Never	Never	Often	Rarely	Never	Rarely	Between 220 and 320 square feet (20 to 30 square metres)	Yes	Between 8 and 12 feet (2.4 to 3.7 metres)	Speakers in the TV					Sometimes	Sometimes	Often	Rarely	Often	Often	Often	Extremely important	At the beginning of a new program	so i can hear better	Very satisfied	Slightly satisfied	Not at all difficult	Slightly difficult	Turn up volume of TV or video
A	2015-04-16 20:26:24	2015-04-16 21:01:04	Yes	This study has been explained to me and any questions I had have been answered. I know that I may leave the study at any time. I agree to the use of my information as described in this form. I agree to take part in this study.	Male	57	Fair	A little	3	0	1	1	0	0	Always	Never	Rarely	Never	Always	Never	Sometimes	Rarely	Always	Never	Sometimes	Rarely	Between 220 and 320 square feet (20 to 30 square metres)	Yes	Between 5 and 8 feet (1.5 to 2.4 metres)	Speakers in the TV					Sometimes	Always	Often	Never	Always	Always	Always	Very important	At the beginning of a new program	To better hear as the signal sometimes changes.	Moderately satisfied	Not at all satisfied	Moderately difficult	Very difficult	Turn up volume of TV or video
A	2015-04-16 19:30:53	2015-04-16 19:45:44	Yes	This study has been explained to me and any questions I had have been answered. I know that I may leave the study at any time. I agree to the use of my information as described in this form. I agree to take part in this study.	Female	59	Good	A little	3	4	4	4	3	3	Always	Never	Never	Never	Always	Sometimes	Never	Sometimes	Sometimes	Never	Often	Sometimes	Between 320 and 420 square feet (30 to 40 square metres)	No	Between 5 and 8 feet (1.5 to 2.4 metres)		External loudspeakers		Sound bar (single, wide, external loudspeaker enclosure typically placed in front of the TV)		Sometimes	Often	Often	Sometimes	Sometimes	Sometimes	Sometimes	Very important	Before/after commercials	the volume seems to vacillate from very loud to soft occasionally after commercials	Slightly satisfied	Slightly satisfied	Not at all difficult	Slightly difficult	Turn up volume of TV or video
A	2015-04-16 17:42:55	2015-04-16 17:51:50	Yes	This study has been explained to me and any questions I had have been answered. I know that I may leave the study at any time. I agree to the use of my information as described in this form. I agree to take part in this study.	Male	55	Good	None	0	20	4	1	1	0	Always	Rarely	Never	Never	Often	Often	Rarely	Never	Often	Often	Never	Never	Between 140 and 220 square feet (13 to 20 square metres)	Yes	Between 5 and 8 feet (1.5 to 2.4 metres)	Speakers in the TV					Sometimes	Sometimes	Often	Never	Often	Never	Sometimes	Moderately important	Before/after commercials	Commercials and introductory music are entirely too loud	Moderately satisfied	Moderately satisfied	Not at all difficult	Slightly difficult	Turn up volume of TV or video
A	2015-04-16 17:39:58	2015-04-16 17:56:07	Yes	This study has been explained to me and any questions I had have been answered. I know that I may leave the study at any time. I agree to the use of my information as described in this form. I agree to take part in this study.	Male	58	Good	Some	21	0	3	24	7	0	Always	Rarely	Never	Never	Always	Never	Never	Never	Always	Never	Never	Never	Between 140 and 220 square feet (13 to 20 square metres)	No	Between 5 and 8 feet (1.5 to 2.4 metres)		External loudspeakers		Two external loudspeakers (left and right)		Sometimes	Sometimes	Often	Rarely	Sometimes	Often	Often	Very important	Every few minutes	I change the volume mainly because I live near railroad tracks and can't hear the TV when a train comes by. I also change it when I am flipping channels.	Very satisfied	Slightly satisfied	Slightly difficult	Slightly difficult	Turn up volume of TV or video
A	2015-04-16 17:22:41	2015-04-16 17:47:06	Yes	This study has been explained to me and any questions I had have been answered. I know that I may leave the study at any time. I agree to the use of my information as described in this form. I agree to take part in this study.	Male	55	Good	A little	16	0	4	2	2	0	Always	Never	Never	Never	Always	Often	Sometimes	Never	Always	Often	Often	Never	Between 140 and 220 square feet (13 to 20 square metres)	No	Between 5 and 8 feet (1.5 to 2.4 metres)	Speakers in the TV	External loudspeakers	Headphones or TV ears	Surround sound system (5 or more loudspeakers)		Often	Sometimes	Rarely	Never	Often	Sometimes	Often	Very important	At the beginning of a new program	low or whispering part in the movie, when i miss something said	Extremely satisfied	Very satisfied	Not at all difficult	Not at all difficult	Turn up volume of TV or video
A	2015-04-16 16:59:35	2015-04-16 17:12:53	Yes	This study has been explained to me and any questions I had have been answered. I know that I may leave the study at any time. I agree to the use of my information as described in this form. I agree to take part in this study.	Male	58	Excellent	None	3	1	0	8	0	0	Always	Never	Never	Never	Often	Rarely	Rarely	Never	Often	Never	Sometimes	Never	Between 220 and 320 square feet (20 to 30 square metres)	Yes	More than 12 feet (> 3.7 metres)	Speakers in the TV					Rarely	Sometimes	Often	Rarely	Often	Rarely	Rarely	Very important	Every few minutes	difference in volume within a program or different programs and commercials	Extremely satisfied	Moderately satisfied		Slightly difficult	Turn up volume of TV or video
A	2015-04-16 14:55:10	2015-04-16 15:18:14	Yes	This study has been explained to me and any questions I had have been answered. I know that I may leave the study at any time. I agree to the use of my information as described in this form. I agree to take part in this study.	Male	64	Good	None	5	0	1	1	2	0	Always	Never	Never	Never	Always	Rarely	Never	Rarely	Often	Sometimes	Often	Sometimes	Less than 140 square feet (< 13 square metres)	Yes	Between 5 and 8 feet (1.5 to 2.4 metres)	Speakers in the TV			Other (please specify)	nnnone	Often	Sometimes	Rarely	Never	Often	Sometimes	Often	Extremely important	Every few minutes	Volume changes on some shows, so it seems I'm always adjusting.	Extremely satisfied	Slightly satisfied	Slightly difficult	Moderately difficult	Turn up volume of TV or video
A	2015-04-16 14:27:21	2015-04-16 14:38:39	Yes	This study has been explained to me and any questions I had have been answered. I know that I may leave the study at any time. I agree to the use of my information as described in this form. I agree to take part in this study.	Male	60	Poor	Considerable	0	0	1	3	3	0	Rarely	Sometimes	Rarely	Rarely	Sometimes	Sometimes	Sometimes	Sometimes	Rarely	Sometimes	Sometimes	Rarely	Between 220 and 320 square feet (20 to 30 square metres)		Between 8 and 12 feet (2.4 to 3.7 metres)		External loudspeakers		Sound bar (single, wide, external loudspeaker enclosure typically placed in front of the TV)		Sometimes	Rarely	Sometimes	Sometimes	Rarely	Rarely	Rarely	Very important	Only once after switching on the device	Can't hear or too loud.	Moderately satisfied	Slightly satisfied	Moderately difficult	Slightly difficult	Turn up volume of TV or video
A	2015-04-16 14:13:07	2015-04-16 14:23:54	Yes	This study has been explained to me and any questions I had have been answered. I know that I may leave the study at any time. I agree to the use of my information as described in this form. I agree to take part in this study.	Male	51	Fair	A little	5	0	0	0	0	0	Sometimes	Rarely	Never	Never	Always	Never	Never	Never	Always	Often	Sometimes	Never	More than 420 square feet (> 40 square metres)	No	Between 8 and 12 feet (2.4 to 3.7 metres)	Speakers in the TV			Other (please specify)	NA	Sometimes	Sometimes	Sometimes	Sometimes	Always	Sometimes		Extremely important	Before/after commercials	I hate commercials. I just mute it.	Slightly satisfied	Slightly satisfied	Moderately difficult	Moderately difficult	Turn up volume of TV or video
A	2015-04-16 13:46:58	2015-04-16 13:56:41	Yes	This study has been explained to me and any questions I had have been answered. I know that I may leave the study at any time. I agree to the use of my information as described in this form. I agree to take part in this study.	Male	54	Fair	A little	2	1	1	5	2	0	Always	Rarely	Rarely	Rarely	Always	Rarely	Rarely	Rarely	Often	Never	Sometimes	Sometimes	Between 320 and 420 square feet (30 to 40 square metres)	Yes	Between 8 and 12 feet (2.4 to 3.7 metres)	Speakers in the TV			Surround sound system (5 or more loudspeakers)		Sometimes	Sometimes	Sometimes	Never	Often	Sometimes	Often	Very important	Before/after commercials	Because of the large fluctuation in volume levels	Very satisfied	Slightly satisfied	Slightly difficult	Moderately difficult	Turn up volume of TV or video
A	2015-04-16 11:46:12	2015-04-16 11:57:58	Yes	This study has been explained to me and any questions I had have been answered. I know that I may leave the study at any time. I agree to the use of my information as described in this form. I agree to take part in this study.	Female	51	Excellent	None	2	0	1	0	1	0	Always	Never	Never	Never	Always	Rarely	Never	Never	Always	Always	Rarely	Sometimes	Between 140 and 220 square feet (13 to 20 square metres)	Yes	Between 8 and 12 feet (2.4 to 3.7 metres)	Speakers in the TV					Often	Rarely	Sometimes	Never	Often	Often	Often	Extremely important	Before/after commercials	Usually it is not loud enough	Very satisfied	Not at all satisfied	Slightly difficult	Moderately difficult	Turn up volume of TV or video
A	2015-04-16 09:38:25	2015-04-16 09:52:42	Yes	This study has been explained to me and any questions I had have been answered. I know that I may leave the study at any time. I agree to the use of my information as described in this form. I agree to take part in this study.	Female	50	Fair	Some	0	0	3	1	2	0	Often	Never	Never	Never	Often	Sometimes	Never	Sometimes	Always	Never	Never	Never	Between 140 and 220 square feet (13 to 20 square metres)	Yes	Between 5 and 8 feet (1.5 to 2.4 metres)	Speakers in the TV					Sometimes	Sometimes		Sometimes	Rarely	Often	Rarely	Extremely important	Every few minutes	I increase the volume to understand people's conversation on the movie/tv.	Extremely satisfied	Moderately satisfied	Moderately difficult	Very difficult	Turn up volume of TV or video
A	2015-04-16 06:08:21	2015-04-16 06:33:53	Yes	This study has been explained to me and any questions I had have been answered. I know that I may leave the study at any time. I agree to the use of my information as described in this form. I agree to take part in this study.	Male	51	Good	None	3	1	1	0	5	0	Often	Rarely	Never	Never	Often	Sometimes	Sometimes	Sometimes	Often	Sometimes	Rarely	Rarely	Between 220 and 320 square feet (20 to 30 square metres)	Yes	Between 8 and 12 feet (2.4 to 3.7 metres)	Speakers in the TV	External loudspeakers		Surround sound system (5 or more loudspeakers)		Rarely	Often	Sometimes	Never	Sometimes	Rarely	Often	Extremely important	Before/after commercials	Commercials are too loud compared to the program volume.	Extremely satisfied	Moderately satisfied	Not at all difficult	Slightly difficult	Turn up volume of TV or video
A	2015-04-16 02:42:02	2015-04-16 03:09:35	Yes	This study has been explained to me and any questions I had have been answered. I know that I may leave the study at any time. I agree to the use of my information as described in this form. I agree to take part in this study.	Female	59	Good	Some	4	1	1	2	0	0	Often	Rarely	Never	Never	Often	Sometimes	Rarely	Never	Sometimes	Never	Often	Rarely	Less than 140 square feet (< 13 square metres)	Yes	Between 5 and 8 feet (1.5 to 2.4 metres)	Speakers in the TV					Often	Sometimes	Often	Sometimes	Sometimes	Sometimes	Rarely	Very important	Before/after commercials	Commercials too loud, or when general volume seems to change, or sometimes with a station change	Very satisfied	Moderately satisfied	Slightly difficult	Slightly difficult	Turn up volume of TV or video
A	2015-04-16 02:29:10	2015-04-16 02:42:29	Yes	This study has been explained to me and any questions I had have been answered. I know that I may leave the study at any time. I agree to the use of my information as described in this form. I agree to take part in this study.	Female	54	Good	A little	2	1	1	1	1		Always	Rarely	Never	Never	Always	Sometimes	Never	Rarely	Always	Never	Never	Never	Less than 140 square feet (< 13 square metres)	Yes	Between 5 and 8 feet (1.5 to 2.4 metres)	Speakers in the TV			Other (please specify)	I do not utilize external speakers	Often	Often	Often	Often	Often	Often	Often	Extremely important	Every few minutes	I can't hear it. Seems like the voices get louder and then quieter.	Moderately satisfied	Not at all satisfied	Slightly difficult	Very difficult	Turn up volume of TV or video
A	2015-04-15 23:06:08	2015-04-15 23:49:14	Yes	This study has been explained to me and any questions I had have been answered. I know that I may leave the study at any time. I agree to the use of my information as described in this form. I agree to take part in this study.	Female	51	Excellent	None	3	0	0	1	1	0	Always	Never	Never	Never	Often	Often	Never	Never	Often	Never	Sometimes	Never	Between 140 and 220 square feet (13 to 20 square metres)	Yes	Between 8 and 12 feet (2.4 to 3.7 metres)	Speakers in the TV					Sometimes	Sometimes	Often	Sometimes	Sometimes	Often	Rarely	Very important	Every few minutes	commercials, channel switching, noises in the house	Moderately satisfied	Not at all satisfied	Slightly difficult	Moderately difficult	Turn up volume of TV or video
A	2015-04-15 19:45:17	2015-04-15 19:52:46	Yes	This study has been explained to me and any questions I had have been answered. I know that I may leave the study at any time. I agree to the use of my information as described in this form. I agree to take part in this study.	Male	55	Good	A little	1	0	1	0	3	0	Sometimes	Never	Never	Never	Often	Often	Never	Never	Often	Never	Rarely	Never	Between 320 and 420 square feet (30 to 40 square metres)	Yes	Between 5 and 8 feet (1.5 to 2.4 metres)	Speakers in the TV					Sometimes	Rarely	Often	Never	Rarely	Rarely	Never	Very important	Before/after commercials	The volume on commercials sometimes is too loud. Also, sometimes on shows, characters talk very quietly and it's difficult to make out.	Very satisfied	Slightly satisfied	Not at all difficult	Slightly difficult	Turn up volume of TV or video
A	2015-04-15 17:52:46	2015-04-15 18:14:00	Yes	This study has been explained to me and any questions I had have been answered. I know that I may leave the study at any time. I agree to the use of my information as described in this form. I agree to take part in this study.	Female		Good	None	8	0	2	2	2	0	Always	Never	Never	Never	Often	Sometimes	Rarely	Sometimes	Often	Never	Rarely	Rarely	Less than 140 square feet (< 13 square metres)	No	Between 5 and 8 feet (1.5 to 2.4 metres)	Speakers in the TV	External loudspeakers	Headphones or TV ears	Two external loudspeakers (left and right)		Rarely	Sometimes	Sometimes		Often	Sometimes		Extremely important	Before/after commercials	Sometimes I need to make it louder when I switch channels or when there is noise outside the home. If there is any noise inside the home, I make it louder.	Very satisfied	Slightly satisfied	Not at all difficult	Slightly difficult	Turn up volume of TV or video
A	2015-04-15 17:29:56	2015-04-15 17:50:42	Yes	This study has been explained to me and any questions I had have been answered. I know that I may leave the study at any time. I agree to the use of my information as described in this form. I agree to take part in this study.	Female	52	Good	A little	2	0	0	1	0	0	Always	Never	Never	Never	Always	Never	Never	Never	Always	Never	Never	Never	Between 140 and 220 square feet (13 to 20 square metres)	Yes	Between 5 and 8 feet (1.5 to 2.4 metres)	Speakers in the TV					Rarely	Sometimes	Often	Sometimes	Often	Sometimes	Never	Very important	Only once after switching on the device	Adjust volume only once after turning on my 42" Samsung Smart TV.	Very satisfied	Moderately satisfied	Not at all difficult	Slightly difficult	Turn up volume of TV or video
A	2015-04-15 17:19:34	2015-04-15 18:02:46	Yes	This study has been explained to me and any questions I had have been answered. I know that I may leave the study at any time. I agree to the use of my information as described in this form. I agree to take part in this study.	Female	54	Fair	Some	0	0	5	1	2	2	Always	Never	Sometimes	Often	Sometimes	Always	Often	Sometimes	Often	Rarely	Often	Sometimes	Between 220 and 320 square feet (20 to 30 square metres)	Yes	Between 5 and 8 feet (1.5 to 2.4 metres)	Speakers in the TV	External loudspeakers	Headphones or TV ears	Two external loudspeakers (left and right)		Sometimes	Often	Sometimes	Never	Often	Never	Rarely	Extremely important	At the beginning of a new program	Because it is either too loud, or to low with the new program, as opposed to the last program watched.	Moderately satisfied	Not at all satisfied	Slightly difficult	Moderately difficult	Turn up volume of TV or video
A	2015-04-15 16:54:04	2015-04-15 17:21:56	Yes	This study has been explained to me and any questions I had have been answered. I know that I may leave the study at any time. I agree to the use of my information as described in this form. I agree to take part in this study.	Male	68	Excellent	A little	6	0	0	2	1	6	Always	Never	Never	Never	Often	Rarely	Rarely	Never	Always	Never	Never	Never	Between 220 and 320 square feet (20 to 30 square metres)	Yes	Between 8 and 12 feet (2.4 to 3.7 metres)	Speakers in the TV					Rarely	Often	Often	Never	Often	Sometimes	Sometimes	Very important	At the beginning of a new program	Different stations appear to have different broadcast volumes. Likewise some shows on teh same station seem to use different base levels of volume.	Very satisfied	Very satisfied	Slightly difficult	Slightly difficult	Turn up volume of TV or video
A	2015-04-15 16:38:27	2015-04-15 16:52:09	Yes	This study has been explained to me and any questions I had have been answered. I know that I may leave the study at any time. I agree to the use of my information as described in this form. I agree to take part in this study.	Female	60	Good	A little	12	0	0	0	1	0	Always	Never	Never	Never	Always	Never	Never	Never	Often	Never	Sometimes		Between 140 and 220 square feet (13 to 20 square metres)	Yes	Between 5 and 8 feet (1.5 to 2.4 metres)	Speakers in the TV					Sometimes	Often	Sometimes	Rarely	Sometimes	Sometimes	Never	Extremely important	Before/after commercials	Because the commercials are much louder than the program, and I have to turn up the program to hear it.	Very satisfied	Moderately satisfied	Slightly difficult	Moderately difficult	Turn up volume of TV or video
A	2015-04-15 15:53:25	2015-04-15 16:01:15	Yes	This study has been explained to me and any questions I had have been answered. I know that I may leave the study at any time. I agree to the use of my information as described in this form. I agree to take part in this study.	Female	56	Good	Some	1	0	2	5	1	0	Always	Never	Never	Never	Often	Often	Never	Never	Always	Never	Never	Never	Between 140 and 220 square feet (13 to 20 square metres)	Yes	Between 5 and 8 feet (1.5 to 2.4 metres)	Speakers in the TV					Rarely	Never	Rarely	Sometimes	Often	Rarely	Never	Moderately important	Never		Moderately satisfied	Slightly satisfied	Slightly difficult	Moderately difficult	Turn up volume of TV or video
A	2015-04-15 15:33:18	2015-04-15 15:41:22	Yes	This study has been explained to me and any questions I had have been answered. I know that I may leave the study at any time. I agree to the use of my information as described in this form. I agree to take part in this study.	Male	51	Excellent	None	4	0	0	1	0	0	Always	Never	Never	Never	Always	Rarely	Sometimes	Never	Always	Never	Often	Rarely	Between 220 and 320 square feet (20 to 30 square metres)	No	Between 5 and 8 feet (1.5 to 2.4 metres)		External loudspeakers		Sound bar (single, wide, external loudspeaker enclosure typically placed in front of the TV)		Sometimes	Rarely	Sometimes	Never	Rarely	Often	Often	Very important	At the beginning of a new program	more background noise or i want to make sure i can hear a favorite show	Very satisfied	Moderately satisfied	Slightly difficult	Very difficult	Turn up volume of TV or video
A	2015-04-15 15:08:24	2015-04-15 15:21:47	Yes	This study has been explained to me and any questions I had have been answered. I know that I may leave the study at any time. I agree to the use of my information as described in this form. I agree to take part in this study.	Female	70	Fair	A little	10		5				Always	Never	Never	Never	Always	Never	Never	Never	Often		Sometimes		Between 140 and 220 square feet (13 to 20 square metres)	Yes	Between 5 and 8 feet (1.5 to 2.4 metres)	Speakers in the TV					Sometimes	Sometimes	Often	Never	Often	Rarely	Never	Very important	Before/after commercials	push button to increase volume	Moderately satisfied	Slightly satisfied	Slightly difficult	Slightly difficult	Turn up volume of TV or video
A	2015-04-15 15:07:22	2015-04-15 15:30:01	Yes	This study has been explained to me and any questions I had have been answered. I know that I may leave the study at any time. I agree to the use of my information as described in this form. I agree to take part in this study.	Female	51	Fair	A little	2	1	1	2	1	0	Always	Never	Rarely	Sometimes	Always	Sometimes	Never	Often	Always	Never	Often	Never	Between 140 and 220 square feet (13 to 20 square metres)	Yes	Between 8 and 12 feet (2.4 to 3.7 metres)	Speakers in the TV	External loudspeakers		Sound bar (single, wide, external loudspeaker enclosure typically placed in front of the TV)		Sometimes	Rarely	Sometimes	Often	Often	Often	Sometimes	Extremely important	Before/after commercials	To make it louder if the background noise gets louder or to adjust it during commercial breaks if the commercials are particularly loud	Very satisfied	Moderately satisfied	Not at all difficult	Slightly difficult	Turn up volume of TV or video
A	2015-04-15 13:55:06	2015-04-15 14:15:39	Yes	This study has been explained to me and any questions I had have been answered. I know that I may leave the study at any time. I agree to the use of my information as described in this form. I agree to take part in this study.	Male	51	Fair	A little	4	0	1	0	3	0	Always	Never	Never	Never	Always	Sometimes	Never	Rarely	Sometimes	Never	Sometimes	Never	Between 140 and 220 square feet (13 to 20 square metres)	Yes	Between 8 and 12 feet (2.4 to 3.7 metres)	Speakers in the TV					Sometimes	Sometimes	Rarely	Rarely	Often	Sometimes	Sometimes	Extremely important	Before/after commercials	The commercials are almost always obnoxiously loud.	Extremely satisfied	Moderately satisfied	Moderately difficult	Moderately difficult	Turn up volume of TV or video
A	2015-04-15 13:44:09	2015-04-15 13:54:49	Yes	This study has been explained to me and any questions I had have been answered. I know that I may leave the study at any time. I agree to the use of my information as described in this form. I agree to take part in this study.	Female	52	Good	A little	0	1	1	1	4	0	Sometimes	Never	Never	Never	Sometimes	Never	Never	Never	Often	Never	Never	Never	Between 220 and 320 square feet (20 to 30 square metres)	Yes	Between 8 and 12 feet (2.4 to 3.7 metres)	Speakers in the TV					Sometimes	Rarely	Sometimes	Never	Never	Sometimes	Never	Very important	Every few minutes	can't hear dialogue/ music too loud/ commercials too loud	Moderately satisfied	Not at all satisfied	Moderately difficult	Very difficult
A	2015-04-15 13:20:51	2015-04-15 13:31:21	Yes	This study has been explained to me and any questions I had have been answered. I know that I may leave the study at any time. I agree to the use of my information as described in this form. I agree to take part in this study.	Male	50	Fair	A little	0	1	0	2	0	0	Rarely	Never	Never	Never	Rarely	Often	Never	Never	Sometimes	Never	Sometimes	Never	Between 320 and 420 square feet (30 to 40 square metres)	Yes	More than 12 feet (> 3.7 metres)	Speakers in the TV					Often	Often	Sometimes	Never	Sometimes	Sometimes	Rarely	Slightly important	At the beginning of a new program	So I can hear the program.		Not at all satisfied	Moderately difficult	Very difficult	Turn up volume of TV or video
A	2015-04-15 13:19:50	2015-04-15 13:32:50	Yes	This study has been explained to me and any questions I had have been answered. I know that I may leave the study at any time. I agree to the use of my information as described in this form. I agree to take part in this study.	Female	60	Good	None	4	1	0	1	1	0	Always	Never	Never	Never	Always	Often	Never	Never	Always	Never	Rarely	Never	Between 140 and 220 square feet (13 to 20 square metres)	Yes	Between 5 and 8 feet (1.5 to 2.4 metres)	Speakers in the TV					Rarely	Sometimes	Always	Never	Sometimes	Never	Never	Very important	Before/after commercials	Commercials are too loud and I am not interested in the products they are advertising.	Slightly satisfied	Slightly satisfied	Very difficult	Very difficult	Turn up volume of TV or video
A	2015-04-15 13:19:51	2015-04-15 13:35:01	Yes	This study has been explained to me and any questions I had have been answered. I know that I may leave the study at any time. I agree to the use of my information as described in this form. I agree to take part in this study.	Male	52	Good	A little	1	1	0	0	2	1	Often	Rarely	Never	Never	Sometimes	Often	Never	Never	Never	Never	Sometimes	Never	Between 140 and 220 square feet (13 to 20 square metres)	Yes	Between 8 and 12 feet (2.4 to 3.7 metres)		External loudspeakers		Two external loudspeakers (left and right)		Sometimes	Sometimes	Sometimes	Sometimes	Sometimes	Sometimes	Rarely	Moderately important	Before/after commercials	To mute commercials; to increase volume if it gets noisy around me; to decrease volume if I need to take a call or something.	Moderately satisfied	Slightly satisfied	Slightly difficult	Moderately difficult
A	2015-04-15 12:49:34	2015-04-15 13:00:27	Yes	This study has been explained to me and any questions I had have been answered. I know that I may leave the study at any time. I agree to the use of my information as described in this form. I agree to take part in this study.	Male	54	Good	A little	1	1				2	Always	Never	Never	Never	Sometimes	Sometimes	Never	Never	Sometimes	Never	Sometimes	Never	Between 140 and 220 square feet (13 to 20 square metres)	Yes	Less than 5 feet (< 1.5 metres)		External loudspeakers		Two external loudspeakers (left and right)		Sometimes	Rarely	Sometimes	Sometimes	Often	Often	Rarely	Extremely important	Every few minutes	Because I cant hear what is being said from scene to scene sometimes	Moderately satisfied	Not at all satisfied	Slightly difficult	Very difficult	Turn up volume of TV or video
A	2015-04-15 12:02:11	2015-04-15 12:22:38	Yes	This study has been explained to me and any questions I had have been answered. I know that I may leave the study at any time. I agree to the use of my information as described in this form. I agree to take part in this study.	Female	56	Poor	None	2	0	2	5	1	2	Always	Never	Never	Never	Sometimes	Often	Never	Rarely	Sometimes	Never	Often	Never	Between 140 and 220 square feet (13 to 20 square metres)	Yes	Between 5 and 8 feet (1.5 to 2.4 metres)	Speakers in the TV			Sound bar (single, wide, external loudspeaker enclosure typically placed in front of the TV)		Rarely	Sometimes	Often	Never	Often	Never	Never	Very important	Only once after switching on the device		Moderately satisfied	Very satisfied	Not at all difficult	Not at all difficult	Turn up volume of TV or video
A	2015-04-15 11:20:08	2015-04-15 11:29:47	Yes	This study has been explained to me and any questions I had have been answered. I know that I may leave the study at any time. I agree to the use of my information as described in this form. I agree to take part in this study.	Female	62	Good	None	2	3	1	1	1	1	Often	Never	Often	Often	Often	Often	Often	Often	Often	Sometimes	Often	Often	Between 220 and 320 square feet (20 to 30 square metres)	No	Between 5 and 8 feet (1.5 to 2.4 metres)		External loudspeakers		Surround sound system (5 or more loudspeakers)		Rarely	Sometimes	Sometimes	Sometimes	Sometimes	Sometimes	Sometimes	Very important	At the beginning of a new program	because the sound is too low and i cannot hear the dialgoue	Very satisfied	Slightly satisfied	Moderately difficult	Extremely difficult	Turn up volume of TV or video
A	2015-04-15 11:15:58	2015-04-15 11:22:19	Yes	This study has been explained to me and any questions I had have been answered. I know that I may leave the study at any time. I agree to the use of my information as described in this form. I agree to take part in this study.	Female	55	Fair	Some	6	5	3	4	3	3	Often	Sometimes	Sometimes	Often	Often	Often	Often	Sometimes	Always	Never	Always	Never	Between 220 and 320 square feet (20 to 30 square metres)	Yes	Less than 5 feet (< 1.5 metres)			Headphones or TV ears	Surround sound system (5 or more loudspeakers)		Often	Sometimes	Sometimes	Sometimes	Often	Often	Often	Very important	At the beginning of a new program	i cant hear properly if i dont change the volume	Very satisfied	Very satisfied	Moderately difficult	Moderately difficult
A	2015-04-15 10:11:12	2015-04-15 10:20:03	Yes	This study has been explained to me and any questions I had have been answered. I know that I may leave the study at any time. I agree to the use of my information as described in this form. I agree to take part in this study.	Male	55	Fair	A little	3	0	0	0	0	0	Always	Never	Never	Never	Always	Never	Never	Never	Always	Never	Often	Never	Between 220 and 320 square feet (20 to 30 square metres)	Yes	Between 5 and 8 feet (1.5 to 2.4 metres)	Speakers in the TV					Rarely	Never	Never	Never	Often	Never	Often	Slightly important	At the beginning of a new program	I want to switch it just so that it is good enough for the upcoming program.	Moderately satisfied	Moderately satisfied	Slightly difficult	Moderately difficult	Turn up volume of TV or video
A	2015-04-15 09:27:15	2015-04-15 09:41:55	Yes	This study has been explained to me and any questions I had have been answered. I know that I may leave the study at any time. I agree to the use of my information as described in this form. I agree to take part in this study.	Female	59	Good	None	1	1	0	1	1	0	Often	Rarely	Never	Never	Often	Often	Never	Never	Often	Never	Often	Never	Between 220 and 320 square feet (20 to 30 square metres)	Yes	Between 5 and 8 feet (1.5 to 2.4 metres)	Speakers in the TV	External loudspeakers		Two external loudspeakers (left and right)		Sometimes	Sometimes	Often	Rarely	Sometimes	Sometimes	Never	Extremely important	Before/after commercials	Because I am having trouble making out what a person said.	Moderately satisfied	Not at all satisfied	Moderately difficult	Very difficult	Turn up volume of TV or video
A	2015-04-15 09:05:41	2015-04-15 09:11:36	Yes	This study has been explained to me and any questions I had have been answered. I know that I may leave the study at any time. I agree to the use of my information as described in this form. I agree to take part in this study.	Male	53	Good	None	5	0	0	0	0	0	Always	Never	Never	Never	Always	Never	Never	Never	Always	Never	Never	Never	Between 220 and 320 square feet (20 to 30 square metres)	Yes	Between 5 and 8 feet (1.5 to 2.4 metres)	Speakers in the TV					Never	Sometimes	Sometimes	Sometimes	Sometimes	Sometimes	Sometimes	Moderately important	At the beginning of a new program	different shows have different mixing in their volume.	Moderately satisfied	Slightly satisfied	Slightly difficult	Moderately difficult	Turn up volume of TV or video
A	2015-04-15 06:24:55	2015-04-15 06:34:06	Yes	This study has been explained to me and any questions I had have been answered. I know that I may leave the study at any time. I agree to the use of my information as described in this form. I agree to take part in this study.	Male	53	Good	A little	3	0	1	1	1	0	Often	Never	Never	Never	Often	Sometimes	Never	Never	Often	Never	Sometimes	Never	Between 140 and 220 square feet (13 to 20 square metres)	Yes	Between 5 and 8 feet (1.5 to 2.4 metres)	Speakers in the TV					Rarely	Often	Often	Rarely	Sometimes	Sometimes	Often	Very important	Never		Very satisfied	Moderately satisfied	Slightly difficult	Slightly difficult	Turn up volume of TV or video
A	2015-04-15 06:18:55	2015-04-15 06:40:35	Yes	This study has been explained to me and any questions I had have been answered. I know that I may leave the study at any time. I agree to the use of my information as described in this form. I agree to take part in this study.	Male	58	Excellent	A little	2	1	1	4	2	0	Always	Often	Never	Never	Always	Often	Sometimes	Often	Always	Sometimes	Always	Never	Between 220 and 320 square feet (20 to 30 square metres)	Yes	Between 5 and 8 feet (1.5 to 2.4 metres)		External loudspeakers		Surround sound system (5 or more loudspeakers)		Often	Always	Often	Sometimes	Always	Sometimes	Always	Extremely important	Every few minutes	To maximize or minimize my hearing or customize the noise or sound to a comfortable level that suits me.	Very satisfied	Not at all satisfied	Moderately difficult	Moderately difficult	Turn up volume of TV or video
A	2015-04-15 04:40:12	2015-04-15 04:55:14	Yes	This study has been explained to me and any questions I had have been answered. I know that I may leave the study at any time. I agree to the use of my information as described in this form. I agree to take part in this study.	Female	53	Fair	Some	1	0	0	1	1	1	Always	Never	Rarely	Never	Often	Sometimes	Rarely	Sometimes	Always	Never	Sometimes	Never	Between 140 and 220 square feet (13 to 20 square metres)	No	Between 5 and 8 feet (1.5 to 2.4 metres)	Speakers in the TV					Sometimes	Often	Sometimes	Rarely	Sometimes	Sometimes	Sometimes	Moderately important	Before/after commercials	it seems to be changing/needs adjusting on the television	Moderately satisfied	Moderately satisfied	Slightly difficult	Moderately difficult	Turn up volume of TV or video
A	2015-04-15 04:29:01	2015-04-15 05:29:15	Yes	This study has been explained to me and any questions I had have been answered. I know that I may leave the study at any time. I agree to the use of my information as described in this form. I agree to take part in this study.	Female	56	Good	A little	3	0	2	3	2	0	Always	Never	Never	Never	Often	Often	Never	Never	Sometimes	Never	Often	Never	Less than 140 square feet (< 13 square metres)	Yes	Between 8 and 12 feet (2.4 to 3.7 metres)	Speakers in the TV		Headphones or TV ears			Rarely	Sometimes	Sometimes	Rarely	Often	Never	Sometimes	Extremely important	Before/after commercials	when the people are talking seems as if they are whispering can not hear what is being said	Extremely satisfied	Not at all satisfied	Slightly difficult	Slightly difficult	Turn up volume of TV or video
A	2015-04-15 03:07:43	2015-04-15 03:34:53	Yes	This study has been explained to me and any questions I had have been answered. I know that I may leave the study at any time. I agree to the use of my information as described in this form. I agree to take part in this study.	Male		Good	A little	0	2	0	1	2	0	Often	Never	Never	Never	Sometimes	Often	Often	Rarely	Sometimes	Never	Often	Sometimes	Between 140 and 220 square feet (13 to 20 square metres)	Yes	Between 5 and 8 feet (1.5 to 2.4 metres)	Speakers in the TV		Headphones or TV ears			Often	Sometimes	Sometimes	Sometimes	Rarely	Rarely	Often	Very important	Before/after commercials	If it is commercial tv, I prefer not to listen to the commercials - at least not at the normal volume. I also need to adjust the sound now and then so I can hear the program.	Moderately satisfied	Not at all satisfied	Moderately difficult	Very difficult	Turn up volume of TV or video
A	2015-04-15 02:09:14	2015-04-15 02:22:36	Yes	This study has been explained to me and any questions I had have been answered. I know that I may leave the study at any time. I agree to the use of my information as described in this form. I agree to take part in this study.	Female	63	Good	A little	4	1	0	1	2	0	Always	Never		Never	Always	Sometimes	Never	Never	Always	Never	Never	Never	Less than 140 square feet (< 13 square metres)	Yes	Less than 5 feet (< 1.5 metres)	Speakers in the TV					Often	Sometimes	Often	Sometimes	Sometimes	Often	Always	Extremely important	Before/after commercials	Some parts of the shows seem lower than others. Sometimes there is other noise interfering with hearing the tv.	Very satisfied	Slightly satisfied	Slightly difficult	Moderately difficult	Turn up volume of TV or video
A	2015-04-15 01:49:20	2015-04-15 02:11:08	Yes	This study has been explained to me and any questions I had have been answered. I know that I may leave the study at any time. I agree to the use of my information as described in this form. I agree to take part in this study.	Female	69	Good	A little	4			1			Often	Never	Never	Never	Always	Sometimes	Never	Rarely	Often	Never	Sometimes	Never	Between 140 and 220 square feet (13 to 20 square metres)	Yes	More than 12 feet (> 3.7 metres)	Speakers in the TV					Sometimes	Sometimes	Sometimes	Sometimes	Often	Sometimes	Sometimes	Extremely important	At the beginning of a new program	It depends on the type of show and how their audio projects,background noise,music,etc.	Moderately satisfied	Slightly satisfied	Slightly difficult	Slightly difficult	Turn up volume of TV or video
A	2015-04-15 01:43:06	2015-04-15 01:55:19	Yes	This study has been explained to me and any questions I had have been answered. I know that I may leave the study at any time. I agree to the use of my information as described in this form. I agree to take part in this study.	Male	68	Excellent	Some	4				2		Always	Never	Never	Never	Always	Rarely	Never	Never	Always	Never	Never	Never	Between 220 and 320 square feet (20 to 30 square metres)	Yes	Between 8 and 12 feet (2.4 to 3.7 metres)	Speakers in the TV					Often	Sometimes	Often	Never	Often	Never	Often	Very important	Before/after commercials	volume on the tv goes up and down	Moderately satisfied	Not at all satisfied	Slightly difficult	Very difficult	Turn up volume of TV or video
A	2015-04-15 01:28:38	2015-04-15 01:47:15	Yes	This study has been explained to me and any questions I had have been answered. I know that I may leave the study at any time. I agree to the use of my information as described in this form. I agree to take part in this study.	Male	50	Good	None	2	0	0	2	9	0	Often	Never	Never	Never	Always	Sometimes	Sometimes	Rarely	Often	Never	Sometimes	Never	Between 220 and 320 square feet (20 to 30 square metres)	Yes	Between 8 and 12 feet (2.4 to 3.7 metres)	Speakers in the TV					Often	Often	Often	Sometimes	Often	Sometimes	Sometimes	Very important	Before/after commercials	Volume is too low	Very satisfied	Moderately satisfied	Not at all difficult	Slightly difficult	Turn up volume of TV or video
A	2015-04-15 01:18:37	2015-04-15 01:38:15	Yes	This study has been explained to me and any questions I had have been answered. I know that I may leave the study at any time. I agree to the use of my information as described in this form. I agree to take part in this study.	Female	55	Good	None	4	0	0	0	1	0	Always	Sometimes	Never	Never	Always	Sometimes	Sometimes	Never	Often	Never	Often	Never	Between 220 and 320 square feet (20 to 30 square metres)	No	Between 8 and 12 feet (2.4 to 3.7 metres)	Speakers in the TV					Often	Rarely	Often	Often	Often	Often	Often	Very important	Before/after commercials	I mute all commercials, then unmute the TV for my program.	Moderately satisfied	Not at all satisfied	Moderately difficult	Very difficult	Turn up volume of TV or video
A	2015-04-15 00:58:19	2015-04-15 01:04:05	Yes	This study has been explained to me and any questions I had have been answered. I know that I may leave the study at any time. I agree to the use of my information as described in this form. I agree to take part in this study.	Male	57	Fair	Some	6	3	2	3	2	3	Always	Rarely	Rarely	Often	Always	Often	Rarely	Sometimes	Often	Rarely	Always	Often	Less than 140 square feet (< 13 square metres)	Yes	Between 5 and 8 feet (1.5 to 2.4 metres)	Speakers in the TV			Two external loudspeakers (left and right)		Often	Rarely	Sometimes	Often	Rarely	Rarely	Rarely	Very important	Before/after commercials	turn it up	Extremely satisfied	Slightly satisfied	Very difficult	Moderately difficult
A	2015-04-15 00:25:56	2015-04-15 00:34:51	Yes	This study has been explained to me and any questions I had have been answered. I know that I may leave the study at any time. I agree to the use of my information as described in this form. I agree to take part in this study.	Female	52	Good	None	1	2	0	0	2	1	Often	Never	Rarely	Never	Often	Sometimes	Sometimes	Rarely	Often	Rarely	Sometimes	Never	Between 220 and 320 square feet (20 to 30 square metres)	Yes	Between 5 and 8 feet (1.5 to 2.4 metres)	Speakers in the TV					Sometimes	Sometimes	Often	Never	Rarely	Often	Often	Very important	Before/after commercials	Commercials seem very loud compared to show. Sometimes volume of show is too low.	Very satisfied	Moderately satisfied	Slightly difficult	Moderately difficult	Turn up volume of TV or video
A	2015-04-15 00:16:31	2015-04-15 00:29:22	Yes	This study has been explained to me and any questions I had have been answered. I know that I may leave the study at any time. I agree to the use of my information as described in this form. I agree to take part in this study.	Male	64	Excellent	A little	1	1	0	1	1	0	Always	Never	Rarely	Never	Often	Sometimes	Rarely	Sometimes	Often	Rarely	Sometimes	Rarely	Between 320 and 420 square feet (30 to 40 square metres)	Yes	Between 8 and 12 feet (2.4 to 3.7 metres)	Speakers in the TV	External loudspeakers		Surround sound system (5 or more loudspeakers)		Sometimes	Sometimes	Sometimes	Rarely	Sometimes	Sometimes	Sometimes	Very important	Before/after commercials	It's difficult to hear certain programs/speakers. I sometimes lower volume when commercials come on because they are too loud.	Very satisfied	Moderately satisfied	Slightly difficult	Slightly difficult	Turn up volume of TV or video
A	2015-04-15 00:03:01	2015-04-15 00:16:56	Yes	This study has been explained to me and any questions I had have been answered. I know that I may leave the study at any time. I agree to the use of my information as described in this form. I agree to take part in this study.	Male	53	Fair	Considerable	5	20	10	24	15	20	Often	Never	Rarely	Never	Often	Often	Never	Rarely	Often	Often	Rarely	Never	Between 220 and 320 square feet (20 to 30 square metres)	No	Between 8 and 12 feet (2.4 to 3.7 metres)	Speakers in the TV					Sometimes	Rarely	Often	Rarely	Rarely	Sometimes	Never	Very important	At the beginning of a new program	Shows broadcast at different volumes, and I have to turn it up a lot for them.	Moderately satisfied	Slightly satisfied	Moderately difficult	Extremely difficult	Turn up volume of TV or video
A	2015-04-14 23:33:04	2015-04-14 23:48:57	Yes	This study has been explained to me and any questions I had have been answered. I know that I may leave the study at any time. I agree to the use of my information as described in this form. I agree to take part in this study.	Female	67	Good	Some	2	5	0	1	13	0	Often	Never	Never	Never	Often	Sometimes	Never	Never	Often	Never	Sometimes	Never	Between 220 and 320 square feet (20 to 30 square metres)	Yes	Between 5 and 8 feet (1.5 to 2.4 metres)	Speakers in the TV	External loudspeakers	Headphones or TV ears	Sound bar (single, wide, external loudspeaker enclosure typically placed in front of the TV)		Rarely	Sometimes	Often	Sometimes	Sometimes	Sometimes	Rarely	Very important	Never	n/a	Moderately satisfied	Moderately satisfied	Slightly difficult	Moderately difficult	Turn up volume of TV or video
A	2015-04-14 23:16:51	2015-04-14 23:40:00	Yes	This study has been explained to me and any questions I had have been answered. I know that I may leave the study at any time. I agree to the use of my information as described in this form. I agree to take part in this study.	Male	62	Excellent	A little	6	2	0	0	1	0	Always	Rarely	Never	Never	Always		Never	Never	Always	Sometimes	Rarely	Often	Between 320 and 420 square feet (30 to 40 square metres)	No	Between 5 and 8 feet (1.5 to 2.4 metres)	Speakers in the TV					Rarely	Often	Rarely	Never	Sometimes	Often	Rarely	Extremely important	At the beginning of a new program	THE SOUND CHANGES ON DIFFERENT CHANNELS	Very satisfied		Slightly difficult	Moderately difficult	Turn up volume of TV or video
A	2015-04-14 23:10:41	2015-04-14 23:30:30	Yes	This study has been explained to me and any questions I had have been answered. I know that I may leave the study at any time. I agree to the use of my information as described in this form. I agree to take part in this study.	Female	50	Fair	Considerable							Always	Never	Never	Never	Always	Often	Never	Never	Often	Often	Often		More than 420 square feet (> 40 square metres)	No	Between 5 and 8 feet (1.5 to 2.4 metres)		External loudspeakers		Sound bar (single, wide, external loudspeaker enclosure typically placed in front of the TV)		Often	Often	Often	Never	Often	Never	Never	Extremely important	At the beginning of a new program	can't hear/understand words	Slightly satisfied	Not at all satisfied	Very difficult	Extremely difficult	Turn up volume of TV or video
A	2015-04-14 23:08:24	2015-04-14 23:14:24	Yes	This study has been explained to me and any questions I had have been answered. I know that I may leave the study at any time. I agree to the use of my information as described in this form. I agree to take part in this study.	Male	53	Fair	A little	1	0	0	0	3	0	Rarely	Never	Never	Never	Never	Rarely	Rarely	Never	Rarely	Rarely	Rarely	Never	Between 140 and 220 square feet (13 to 20 square metres)	Yes	Between 5 and 8 feet (1.5 to 2.4 metres)			Headphones or TV ears			Rarely	Rarely	Never	Never	Never	Rarely	Rarely	Very important	Only once after switching on the device	Lower it so I can listen on headphones.	Extremely satisfied	Moderately satisfied	Not at all difficult	Not at all difficult	Turn up volume of TV or video
A	2015-04-14 22:19:16	2015-04-14 22:35:27	Yes	This study has been explained to me and any questions I had have been answered. I know that I may leave the study at any time. I agree to the use of my information as described in this form. I agree to take part in this study.	Female	59	Good	A little	1	1	1	0	1	0	Sometimes	Sometimes	Rarely	Rarely	Often	Sometimes	Often	Rarely	Often	Often	Often	Sometimes	Between 140 and 220 square feet (13 to 20 square metres)	Yes	Between 5 and 8 feet (1.5 to 2.4 metres)	Speakers in the TV					Rarely	Sometimes	Often	Often	Sometimes	Often	Often	Extremely important	Every few minutes	To hear low volume dialogue better	Slightly satisfied	Not at all satisfied	Slightly difficult	Moderately difficult	Turn up volume of TV or video
A	2015-04-14 22:29:53	2015-04-14 23:49:57	Yes	This study has been explained to me and any questions I had have been answered. I know that I may leave the study at any time. I agree to the use of my information as described in this form. I agree to take part in this study.	Male	57	Good	None	7	0	1	1	0	0	Always	Never	Never	Never	Often	Rarely	Never	Never	Always	Never	Never	Never	Less than 140 square feet (< 13 square metres)	No	Between 5 and 8 feet (1.5 to 2.4 metres)	Speakers in the TV					Rarely	Sometimes	Sometimes	Never	Often	Sometimes	Sometimes	Very important	At the beginning of a new program	Tennitus fluctuates in severity and volume depnding on pressure changes.	Very satisfied	Slightly satisfied	Not at all difficult	Not at all difficult
A	2015-04-14 22:20:53	2015-04-14 22:26:49	Yes	This study has been explained to me and any questions I had have been answered. I know that I may leave the study at any time. I agree to the use of my information as described in this form. I agree to take part in this study.	Female		Excellent	None								Sometimes	Never	Never	Sometimes	Always	Often	Sometimes	Rarely	Sometimes	Often	Never	Between 140 and 220 square feet (13 to 20 square metres)	Yes	Between 5 and 8 feet (1.5 to 2.4 metres)	Speakers in the TV			Other (please specify)	na	Sometimes	Sometimes	Sometimes	Sometimes	Often	Sometimes	Sometimes	Extremely important	Before/after commercials	turn down commercials that are annoning	Moderately satisfied	Moderately satisfied	Not at all difficult	Slightly difficult	Turn up volume of TV or video
A	2015-04-14 21:58:59	2015-04-14 22:12:40	Yes	This study has been explained to me and any questions I had have been answered. I know that I may leave the study at any time. I agree to the use of my information as described in this form. I agree to take part in this study.	Female	51	Good	Some	1	1					Always	Never	Never	Never	Always	Always	Always		Always		Always		Between 140 and 220 square feet (13 to 20 square metres)	No	Between 5 and 8 feet (1.5 to 2.4 metres)	Speakers in the TV		Headphones or TV ears	Two external loudspeakers (left and right)		Rarely		Always	Always	Always	Always	Always	Extremely important	Before/after commercials	i have tv turned up for the show but turn it down when the commercial appear as they seem to be extremely loud	Very satisfied	Moderately satisfied	Slightly difficult	Very difficult	Turn up volume of TV or video
A	2015-04-14 21:24:21	2015-04-14 21:44:22	Yes	This study has been explained to me and any questions I had have been answered. I know that I may leave the study at any time. I agree to the use of my information as described in this form. I agree to take part in this study.	Male	53	Good	A little	2	2	1	3	1	0	Always	Never	Rarely	Never	Often	Often	Rarely	Rarely	Often	Often	Often	Rarely	Between 320 and 420 square feet (30 to 40 square metres)	Yes	Between 8 and 12 feet (2.4 to 3.7 metres)	Speakers in the TV			Other (please specify)	N/A	Rarely	Rarely	Often	Rarely	Often	Often	Rarely	Moderately important	Only once after switching on the device	To listen better to what is being said	Very satisfied	Not at all satisfied	Not at all difficult	Slightly difficult
A	2015-04-14 21:24:38	2015-04-14 21:33:30	Yes	This study has been explained to me and any questions I had have been answered. I know that I may leave the study at any time. I agree to the use of my information as described in this form. I agree to take part in this study.	Male	52	Fair	A little	3	1	1	2	1	0	Rarely	Always	Often	Rarely	Often	Often	Often	Sometimes	Often	Sometimes	Often	Sometimes	Between 320 and 420 square feet (30 to 40 square metres)	Yes	Between 8 and 12 feet (2.4 to 3.7 metres)	Speakers in the TV	External loudspeakers		Surround sound system (5 or more loudspeakers)		Rarely	Often	Often	Rarely	Often	Sometimes	Often	Extremely important	Before/after commercials	When the volume gets too loud or too quiet.	Very satisfied	Very satisfied	Slightly difficult	Moderately difficult	Turn up volume of TV or video
A	2015-04-14 21:19:59	2015-04-14 21:37:16	Yes	This study has been explained to me and any questions I had have been answered. I know that I may leave the study at any time. I agree to the use of my information as described in this form. I agree to take part in this study.	Female	54	Good	None	1	0	2	2	1	2	Often	Rarely	Never	Never	Often	Rarely	Never	Rarely	Sometimes	Never	Often	Rarely	Between 140 and 220 square feet (13 to 20 square metres)	Yes	Between 5 and 8 feet (1.5 to 2.4 metres)	Speakers in the TV					Often	Often	Often	Never	Often	Rarely	Never	Moderately important	Before/after commercials	I can't hear the TV or I don't want to hear the commercials.	Slightly satisfied	Not at all satisfied	Moderately difficult	Extremely difficult	Turn up volume of TV or video
A	2015-04-14 21:19:59	2015-04-14 21:28:39	Yes	This study has been explained to me and any questions I had have been answered. I know that I may leave the study at any time. I agree to the use of my information as described in this form. I agree to take part in this study.	Female	62	Good	None	3	0	0	1	0	0	Always	Never	Never	Never	Always	Never	Never	Never		Never	Never	Never	Between 320 and 420 square feet (30 to 40 square metres)	Yes	Less than 5 feet (< 1.5 metres)	Speakers in the TV					Sometimes	Often	Often	Never	Often	Rarely	Sometimes	Very important	Before/after commercials	I turn it down for commercials and then have to turn it up to hear the TV program.	Very satisfied	Moderately satisfied	Not at all difficult	Moderately difficult	Turn up volume of TV or video
A	2015-04-14 21:06:43	2015-04-14 21:12:36	Yes	This study has been explained to me and any questions I had have been answered. I know that I may leave the study at any time. I agree to the use of my information as described in this form. I agree to take part in this study.	Female	52	Good	A little	3	0	0	2	1	0	Always	Rarely	Never	Never	Always	Never	Often	Never	Often	Never	Often	Never	Between 140 and 220 square feet (13 to 20 square metres)	Yes	Between 5 and 8 feet (1.5 to 2.4 metres)	Speakers in the TV					Sometimes	Rarely	Sometimes	Never	Often	Sometimes	Sometimes	Very important	Before/after commercials	if i can't hear a program or if commercials are on	Very satisfied	Moderately satisfied	Slightly difficult	Moderately difficult	Turn up volume of TV or video
A	2015-04-14 20:26:15	2015-04-14 20:42:59	Yes	This study has been explained to me and any questions I had have been answered. I know that I may leave the study at any time. I agree to the use of my information as described in this form. I agree to take part in this study.	Male	55	Good	A little	2	0	2	0	1	0	Always	Rarely	Never	Never	Always	Often	Never	Never	Never	Never	Always	Never	Less than 140 square feet (< 13 square metres)	No	Less than 5 feet (< 1.5 metres)	Speakers in the TV					Sometimes	Sometimes	Sometimes	Rarely	Rarely	Often	Sometimes	Extremely important	Never		Very satisfied	Slightly satisfied	Slightly difficult	Moderately difficult	Turn up volume of TV or video
A	2015-04-14 20:16:41	2015-04-14 20:29:01	Yes	This study has been explained to me and any questions I had have been answered. I know that I may leave the study at any time. I agree to the use of my information as described in this form. I agree to take part in this study.	Male	60	Good	None	4	0	0	0	0	0	Always	Never	Never	Never	Always	Never	Rarely	Never	Always	Never	Never	Rarely	Between 140 and 220 square feet (13 to 20 square metres)	Yes	Between 8 and 12 feet (2.4 to 3.7 metres)	Speakers in the TV					Often	Often	Often	Never	Always	Always	Sometimes	Extremely important	At the beginning of a new program	so I could try and hear the program	Slightly satisfied	Not at all satisfied	Very difficult	Extremely difficult
A	2015-04-14 20:03:42	2015-04-14 20:19:10	Yes	This study has been explained to me and any questions I had have been answered. I know that I may leave the study at any time. I agree to the use of my information as described in this form. I agree to take part in this study.	Male	52	Fair	Some	0	2	1	1	0	0	Never	Never	Never	Never	Never	Sometimes	Never	Never		Never	Always	Never	Less than 140 square feet (< 13 square metres)	No	Less than 5 feet (< 1.5 metres)		External loudspeakers		Two external loudspeakers (left and right)		Sometimes	Often	Never	Never	Often	Never	Never	Extremely important	Every few minutes	When background noise changes - a space heater or fan comes on, when the source volume changes.	Very satisfied	Moderately satisfied	Slightly difficult	Slightly difficult	Turn up volume of TV or video
A	2015-04-14 19:59:14	2015-04-14 20:14:27	Yes	This study has been explained to me and any questions I had have been answered. I know that I may leave the study at any time. I agree to the use of my information as described in this form. I agree to take part in this study.	Male	52	Good	A little	1	1	2	0	1	0	Sometimes	Rarely	Never	Never	Sometimes	Often	Sometimes	Rarely	Often	Sometimes	Rarely	Never	Between 220 and 320 square feet (20 to 30 square metres)	No	Between 8 and 12 feet (2.4 to 3.7 metres)	Speakers in the TV		Headphones or TV ears	Two external loudspeakers (left and right)		Rarely	Often	Sometimes	Never	Sometimes	Rarely	Often	Extremely important	At the beginning of a new program	Occasionally programs seem to be a little louder than other programs	Very satisfied	Moderately satisfied	Slightly difficult	Moderately difficult	Turn up volume of TV or video
A	2015-04-14 19:40:41	2015-04-14 20:00:20	Yes	This study has been explained to me and any questions I had have been answered. I know that I may leave the study at any time. I agree to the use of my information as described in this form. I agree to take part in this study.	Female	55	Fair	A little	7	0	0	1	1	0	Always	Never	Never	Never	Always	Sometimes		Sometimes	Always	Sometimes	Sometimes	Never	Less than 140 square feet (< 13 square metres)	No	Less than 5 feet (< 1.5 metres)				Other (please specify)	NA	Rarely	Often	Always	Sometimes	Often	Sometimes	Never	Extremely important	Before/after commercials	Often the volume changes before and after certain shows. Also, the volume can change before and during commericals and before the show comes on again. If it is not high enough I have to turn the volume up again.	Moderately satisfied	Moderately satisfied	Moderately difficult	Very difficult	Turn up volume of TV or video
A	2015-04-14 19:28:59	2015-04-14 19:42:11	Yes	This study has been explained to me and any questions I had have been answered. I know that I may leave the study at any time. I agree to the use of my information as described in this form. I agree to take part in this study.	Male		Good	None	9	0	0	1	1	0	Always	Never	Never	Never	Often	Rarely	Never	Rarely	Often	Never	Often	Never	Less than 140 square feet (< 13 square metres)	No	Between 5 and 8 feet (1.5 to 2.4 metres)		External loudspeakers		Surround sound system (5 or more loudspeakers)		Sometimes	Sometimes	Rarely	Often	Always	Sometimes	Often	Very important	At the beginning of a new program	It is usually left on lower when my wife uses it, and sometimes the volume is different when changing stations.	Moderately satisfied	Slightly satisfied	Slightly difficult	Moderately difficult	Turn up volume of TV or video
A	2015-04-14 19:28:32	2015-04-14 19:42:06	Yes	This study has been explained to me and any questions I had have been answered. I know that I may leave the study at any time. I agree to the use of my information as described in this form. I agree to take part in this study.	Female	67	Fair	Some	12	0	0	1	0	0	Always	Never	Never	Rarely	Always	Never	Never	Never	Always	Never	Never	Never	Between 220 and 320 square feet (20 to 30 square metres)	No	Between 8 and 12 feet (2.4 to 3.7 metres)	Speakers in the TV					Sometimes	Often	Sometimes	Rarely	Always	Never	Never	Extremely important	Every few minutes	Commercials are so loud my husband starts complaining	Very satisfied	Not at all satisfied	Moderately difficult	Very difficult	Turn up volume of TV or video
A	2015-04-14 19:12:16	2015-04-14 19:33:37	Yes	This study has been explained to me and any questions I had have been answered. I know that I may leave the study at any time. I agree to the use of my information as described in this form. I agree to take part in this study.	Male	52	Good	A little	2	0	2	3	2	0	Always	Never	Never	Never	Always	Rarely	Never	Never	Often	Never	Rarely	Rarely	Between 320 and 420 square feet (30 to 40 square metres)	No	Between 8 and 12 feet (2.4 to 3.7 metres)	Speakers in the TV			Two external loudspeakers (left and right)		Sometimes	Often	Often	Never	Often	Rarely	Sometimes	Moderately important	At the beginning of a new program	loud commercials and time of day ex. when wife is sleeping	Very satisfied	Moderately satisfied	Slightly difficult	Moderately difficult	Turn up volume of TV or video
A	2015-04-14 18:54:05	2015-04-14 19:06:56	Yes	This study has been explained to me and any questions I had have been answered. I know that I may leave the study at any time. I agree to the use of my information as described in this form. I agree to take part in this study.	Female	51	Fair	Some	0	2	0	6	2	0	Often	Rarely	Never	Never	Never	Always	Never	Rarely	Never	Never	Often	Rarely	Between 220 and 320 square feet (20 to 30 square metres)	No	Less than 5 feet (< 1.5 metres)		External loudspeakers		Other (please specify)	computer plug in type medium quality stereo 3 speaker	Sometimes	Often	Sometimes	Never	Never	Rarely	Rarely	Slightly important	Never	no remote available for computer	Very satisfied	Slightly satisfied	Slightly difficult	Moderately difficult
A	2015-04-14 18:52:21	2015-04-14 19:05:12	Yes	This study has been explained to me and any questions I had have been answered. I know that I may leave the study at any time. I agree to the use of my information as described in this form. I agree to take part in this study.	Female	52	Good	A little	0	0	4	0	1	0	Always	Never	Never	Often	Always	Sometimes	Rarely	Rarely	Always	Never	Never	Never	Less than 140 square feet (< 13 square metres)	Yes	Between 5 and 8 feet (1.5 to 2.4 metres)	Speakers in the TV					Sometimes	Never	Often	Never	Rarely	Often	Never	Extremely important	Every few minutes	It seems people in the shows are speaking in lower tones which makes me have to turn up the tv or music or action scene becomes to loud then I have to turn it down.	Moderately satisfied	Not at all satisfied	Not at all difficult	Slightly difficult	Turn up volume of TV or video
A	2015-04-14 18:32:07	2015-04-14 18:37:48	Yes	This study has been explained to me and any questions I had have been answered. I know that I may leave the study at any time. I agree to the use of my information as described in this form. I agree to take part in this study.	Female	51	Fair	A little	5	3	1	4	3	6	Sometimes	Often	Never	Rarely	Rarely	Often	Always	Always	Rarely	Sometimes	Always	Never	Between 220 and 320 square feet (20 to 30 square metres)	Yes	Between 5 and 8 feet (1.5 to 2.4 metres)	Speakers in the TV	External loudspeakers		Sound bar (single, wide, external loudspeaker enclosure typically placed in front of the TV)			Sometimes	Never	Always	Always	Sometimes	Rarely	Very important	Only once after switching on the device	Because I can not hear it	Moderately satisfied	Slightly satisfied	Moderately difficult	Very difficult	Turn up volume of TV or video
A	2015-04-14 18:31:51	2015-04-14 18:49:55	Yes	This study has been explained to me and any questions I had have been answered. I know that I may leave the study at any time. I agree to the use of my information as described in this form. I agree to take part in this study.	Female	54	Good	A little	1	3		1		2	Often	Never	Never	Never	Sometimes	Often	Sometimes	Never	Often	Never	Often	Never	Between 140 and 220 square feet (13 to 20 square metres)	Yes	Between 5 and 8 feet (1.5 to 2.4 metres)		External loudspeakers		Two external loudspeakers (left and right)		Often	Sometimes	Sometimes	Never	Rarely	Often	Rarely	Very important	At the beginning of a new program	sometimes can't hear due to background noises, also sometimes the introductory music seems very loud then when people start talking I can't hear anything.	Moderately satisfied	Moderately satisfied	Not at all difficult	Slightly difficult	Turn up volume of TV or video
A	2015-04-14 18:31:46	2015-04-14 18:41:37	Yes	This study has been explained to me and any questions I had have been answered. I know that I may leave the study at any time. I agree to the use of my information as described in this form. I agree to take part in this study.	Male	65	Good	A little	0	3	0	0	0	0	Always	Never	Never	Never	Always	Rarely	Never	Never	Never	Never	Always	Often	Between 140 and 220 square feet (13 to 20 square metres)	No	Between 8 and 12 feet (2.4 to 3.7 metres)		External loudspeakers		Surround sound system (5 or more loudspeakers)		Rarely	Rarely	Often	Rarely	Rarely	Rarely	Never	Extremely important	At the beginning of a new program	to lower or raise it depending on what I am watching	Very satisfied	Very satisfied	Slightly difficult	Slightly difficult	Turn up volume of TV or video
A	2015-04-14 18:30:26	2015-04-14 18:42:27	Yes	This study has been explained to me and any questions I had have been answered. I know that I may leave the study at any time. I agree to the use of my information as described in this form. I agree to take part in this study.	Female	59	Good	Considerable	2	0	1	0	0	0	Always	Never	Never	Never	Always	Rarely	Never	Never	Never	Never	Always	Never	Less than 140 square feet (< 13 square metres)	Yes	Between 5 and 8 feet (1.5 to 2.4 metres)	Speakers in the TV			Two external loudspeakers (left and right)		Rarely	Sometimes	Sometimes	Never	Never	Sometimes	Never	Very important	Only once after switching on the device		Very satisfied	Very satisfied	Slightly difficult	Moderately difficult	Turn up volume of TV or video
A	2015-04-14 18:29:25	2015-04-14 18:45:57	Yes	This study has been explained to me and any questions I had have been answered. I know that I may leave the study at any time. I agree to the use of my information as described in this form. I agree to take part in this study.	Female	54	Fair	Some	0	1	1	1	1	1	Always	Rarely	Rarely	Never	Always	Sometimes	Sometimes	Sometimes	Sometimes	Never	Always	Never	Between 220 and 320 square feet (20 to 30 square metres)	Yes	Between 5 and 8 feet (1.5 to 2.4 metres)	Speakers in the TV			Other (please specify)	I don't	Rarely	Sometimes	Sometimes	Rarely	Often	Often	Rarely	Extremely important	Before/after commercials	Because it occasionally gets loud or I want to turn down the commercials.	Very satisfied	Slightly satisfied	Moderately difficult	Moderately difficult	Turn up volume of TV or video
A	2015-04-14 18:26:14	2015-04-14 18:49:29	Yes	This study has been explained to me and any questions I had have been answered. I know that I may leave the study at any time. I agree to the use of my information as described in this form. I agree to take part in this study.	Male	59	Fair	Some	3	0	1	0	1	0	Always	Never	Rarely	Rarely	Often	Sometimes	Never	Rarely	Sometimes	Never	Often	Rarely	Less than 140 square feet (< 13 square metres)	Yes	Between 8 and 12 feet (2.4 to 3.7 metres)	Speakers in the TV					Sometimes	Often	Often	Sometimes	Often	Often	Rarely	Extremely important	Every few minutes	commercials too loud, content too low, change channels, mute.	Moderately satisfied	Slightly satisfied	Not at all difficult	Slightly difficult	Turn up volume of TV or video
A	2015-04-14 18:26:49	2015-04-14 18:32:29	Yes	This study has been explained to me and any questions I had have been answered. I know that I may leave the study at any time. I agree to the use of my information as described in this form. I agree to take part in this study.	Female		Fair	A little	2	0	0	0	1	0	Sometimes	Sometimes	Rarely	Often	Often	Sometimes	Rarely	Rarely	Sometimes	Sometimes	Rarely	Rarely	Less than 140 square feet (< 13 square metres)	Yes	Less than 5 feet (< 1.5 metres)	Speakers in the TV			Two external loudspeakers (left and right)		Rarely	Rarely	Rarely	Sometimes	Sometimes	Sometimes	Rarely	Moderately important	Only once after switching on the device	I can't hear it	Slightly satisfied	Slightly satisfied	Slightly difficult	Slightly difficult	Turn up volume of TV or video
A	2015-04-14 18:25:08	2015-04-14 18:45:26	Yes	This study has been explained to me and any questions I had have been answered. I know that I may leave the study at any time. I agree to the use of my information as described in this form. I agree to take part in this study.	Other	74	Excellent	None	4	2	0	1	1	0	Always	Never	Never	Never	Always	Never	Never	Never	Always	Never	Never	Never	Between 320 and 420 square feet (30 to 40 square metres)	No	Between 8 and 12 feet (2.4 to 3.7 metres)	Speakers in the TV					Never	Sometimes	Often	Never	Always	Sometimes	Never	Extremely important	Every few minutes	To increase it during programs so it can be heard comfortably, to decrease it during commercials and loud introductory music so it can be heard comfortably.	Slightly satisfied	Not at all satisfied	Slightly difficult	Moderately difficult	Turn up volume of TV or video
A	2015-04-14 18:24:13	2015-04-14 18:37:04	Yes	This study has been explained to me and any questions I had have been answered. I know that I may leave the study at any time. I agree to the use of my information as described in this form. I agree to take part in this study.	Female	65	Good	A little	2	1	0	0	1	0	Always	Never	Never	Never	Always	Rarely	Never	Never	Sometimes	Never	Often	Never	Between 140 and 220 square feet (13 to 20 square metres)	No		Speakers in the TV					Often	Often	Often	Never	Rarely	Rarely	Rarely	Extremely important	Before/after commercials	Commercials are often louder than the programs.	Moderately satisfied	Not at all satisfied	Slightly difficult	Very difficult	Turn up volume of TV or video
A	2015-04-14 18:23:33	2015-04-14 18:30:48	Yes	This study has been explained to me and any questions I had have been answered. I know that I may leave the study at any time. I agree to the use of my information as described in this form. I agree to take part in this study.	Male	51	Excellent	None	4	0	0	0	0	0	Always	Never	Never	Never	Always	Never	Never	Never	Never	Never	Always	Never	Between 220 and 320 square feet (20 to 30 square metres)	Yes	Between 8 and 12 feet (2.4 to 3.7 metres)	Speakers in the TV					Often	Often	Sometimes	Often	Often	Rarely	Sometimes	Slightly important	Only once after switching on the device	Because I wanted it to be louder.	Moderately satisfied	Not at all satisfied	Slightly difficult	Moderately difficult	Turn up volume of TV or video
A	2015-04-14 18:21:41	2015-04-14 18:29:47	Yes	This study has been explained to me and any questions I had have been answered. I know that I may leave the study at any time. I agree to the use of my information as described in this form. I agree to take part in this study.	Female		Fair	A little	1	2	4	3	2	1	Often	Often	Never		Often	Often	Never	Never	Often	Often	Never	Never	Between 140 and 220 square feet (13 to 20 square metres)	Yes	Between 8 and 12 feet (2.4 to 3.7 metres)	Speakers in the TV			Sound bar (single, wide, external loudspeaker enclosure typically placed in front of the TV)		Sometimes	Often	Sometimes	Rarely	Sometimes	Sometimes	Often	Moderately important	At the beginning of a new program	too low	Moderately satisfied	Moderately satisfied	Moderately difficult	Moderately difficult	Turn up volume of TV or video
A	2015-04-14 18:21:12	2015-04-14 18:38:14	Yes	This study has been explained to me and any questions I had have been answered. I know that I may leave the study at any time. I agree to the use of my information as described in this form. I agree to take part in this study.	Female	56	Good	Some	5	0	1	2	2	0	Always	Never	Never	Never	Always	Sometimes	Sometimes	Rarely	Always	Never	Always	Rarely	Between 140 and 220 square feet (13 to 20 square metres)	Yes	Between 8 and 12 feet (2.4 to 3.7 metres)	Speakers in the TV					Rarely	Sometimes	Sometimes	Often	Often	Always	Never	Moderately important	At the beginning of a new program	depending on what I am watching,some shows are just louder that others	Moderately satisfied	Slightly satisfied	Not at all difficult	Not at all difficult	Turn up volume of TV or video
A	2015-04-14 18:16:07	2015-04-14 18:27:22	Yes	This study has been explained to me and any questions I had have been answered. I know that I may leave the study at any time. I agree to the use of my information as described in this form. I agree to take part in this study.	Male	55	Good	A little	6	0	1	2	1	0	Always	Rarely	Never	Never	Always	Sometimes	Rarely	Rarely	Rarely	Rarely	Often	Sometimes	Between 140 and 220 square feet (13 to 20 square metres)	Yes	Between 5 and 8 feet (1.5 to 2.4 metres)	Speakers in the TV			Other (please specify)	n/a	Sometimes	Sometimes	Sometimes	Never	Often	Sometimes	Sometimes	Extremely important	Only once after switching on the device	to get it to the volume I can hear the program	Very satisfied	Slightly satisfied	Slightly difficult	Moderately difficult	Turn up volume of TV or video
A	2015-04-14 18:14:03	2015-04-14 18:26:18	Yes	This study has been explained to me and any questions I had have been answered. I know that I may leave the study at any time. I agree to the use of my information as described in this form. I agree to take part in this study.	Female	64	Good	Some	6	0	1	3	1	0	Always	Never	Never	Rarely	Always	Always	Always	Sometimes	Always	Always	Rarely	Rarely	Between 140 and 220 square feet (13 to 20 square metres)	Yes	Between 5 and 8 feet (1.5 to 2.4 metres)		External loudspeakers		Two external loudspeakers (left and right)		Often	Often	Sometimes	Never	Always	Never	Rarely	Extremely important	Before/after commercials	During the commercials, the volume gets too loud.	Moderately satisfied	Very satisfied	Not at all difficult	Slightly difficult	Turn up volume of TV or video
A	2015-04-14 18:10:32	2015-04-14 18:40:13	Yes	This study has been explained to me and any questions I had have been answered. I know that I may leave the study at any time. I agree to the use of my information as described in this form. I agree to take part in this study.	Female	50	Good	Considerable	1	0	2	0	2	0	Always	Never	Never	Never	Always	Sometimes	Never	Sometimes	Often	Never	Often	Never	Between 220 and 320 square feet (20 to 30 square metres)	Yes	Between 8 and 12 feet (2.4 to 3.7 metres)		External loudspeakers		Surround sound system (5 or more loudspeakers)		Rarely	Sometimes	Often	Sometimes	Sometimes	Often	Often	Very important	Before/after commercials	Some programs seem to have less volume than others.	Very satisfied	Slightly satisfied	Slightly difficult	Moderately difficult	Turn up volume of TV or video
A	2015-04-14 18:08:45	2015-04-14 18:25:42	Yes	This study has been explained to me and any questions I had have been answered. I know that I may leave the study at any time. I agree to the use of my information as described in this form. I agree to take part in this study.	Female	54	Good	None	3	2	0	0	1	0	Often	Never	Never	Never	Often	Often	Never	Never	Often	Never	Rarely	Sometimes	Between 140 and 220 square feet (13 to 20 square metres)	Yes	Between 5 and 8 feet (1.5 to 2.4 metres)	Speakers in the TV	External loudspeakers		Surround sound system (5 or more loudspeakers)		Often	Sometimes	Rarely	Never	Often	Often	Rarely	Very important	Every few minutes	some shows are quiet, then commercials are louder	Moderately satisfied	Slightly satisfied	Slightly difficult	Moderately difficult	Turn up volume of TV or video
A	2015-04-14 18:07:07	2015-04-14 18:38:28	Yes	This study has been explained to me and any questions I had have been answered. I know that I may leave the study at any time. I agree to the use of my information as described in this form. I agree to take part in this study.	Male	67	Good	Some	3	0	1	0	0	0	Always	Never	Never	Never	Often	Rarely		Rarely	Often	Often	Never	Rarely	Between 140 and 220 square feet (13 to 20 square metres)	No	Between 8 and 12 feet (2.4 to 3.7 metres)	Speakers in the TV					Often	Often	Often	Rarely	Always	Rarely	Rarely	Very important	At the beginning of a new program	Can't hear and often I run subtitles even on English.	Very satisfied	Moderately satisfied	Moderately difficult	Very difficult	Turn up volume of TV or video
A	2015-04-14 17:59:01	2015-04-14 18:45:27	Yes	This study has been explained to me and any questions I had have been answered. I know that I may leave the study at any time. I agree to the use of my information as described in this form. I agree to take part in this study.	Female	61	Good	None	3	2	0	3	3	0	Always	Never	Never	Never	Always	Sometimes	Rarely	Never	Often	Never	Often	Sometimes	Between 220 and 320 square feet (20 to 30 square metres)	Yes	Between 8 and 12 feet (2.4 to 3.7 metres)	Speakers in the TV	External loudspeakers		Surround sound system (5 or more loudspeakers)		Sometimes	Often	Often	Sometimes	Often	Often	Rarely	Extremely important	Before/after commercials	Sometimes difficult hearing dialogs especially British accents.	Extremely satisfied	Moderately satisfied	Not at all difficult	Moderately difficult	Turn up volume of TV or video
A	2015-04-14 17:56:41	2015-04-14 18:01:43	Yes	This study has been explained to me and any questions I had have been answered. I know that I may leave the study at any time. I agree to the use of my information as described in this form. I agree to take part in this study.	Male	68	Fair	Some	0	0	0	0	0	0	Rarely	Rarely	Sometimes	Rarely	Sometimes	Sometimes	Sometimes	Sometimes	Rarely	Rarely	Sometimes	Rarely	Between 140 and 220 square feet (13 to 20 square metres)	Yes	Between 5 and 8 feet (1.5 to 2.4 metres)				Two external loudspeakers (left and right)		Sometimes	Sometimes	Sometimes	Rarely	Often	Rarely	Sometimes	Moderately important	At the beginning of a new program	commercials	Moderately satisfied	Very satisfied	Very difficult	Moderately difficult
A	2015-04-14 17:53:20	2015-04-14 18:03:59	Yes	This study has been explained to me and any questions I had have been answered. I know that I may leave the study at any time. I agree to the use of my information as described in this form. I agree to take part in this study.	Male	67	Fair	A lot	4	0	2	0	0	0	Always	Never	Never	Never	Always	Never	Never	Never	Often	Never	Sometimes	Never	Less than 140 square feet (< 13 square metres)	No	Between 5 and 8 feet (1.5 to 2.4 metres)	Speakers in the TV					Sometimes	Rarely	Rarely	Rarely	Always	Sometimes	Sometimes	Very important	Every few minutes	Because the programs vary in loudness so I have to change it depending on whether I can hear it or not.	Extremely satisfied	Very satisfied	Moderately difficult	Extremely difficult	Turn up volume of TV or video
A	2015-04-14 17:52:33	2015-04-14 18:04:55	Yes	This study has been explained to me and any questions I had have been answered. I know that I may leave the study at any time. I agree to the use of my information as described in this form. I agree to take part in this study.	Male	57	Good	A little	2	2	0	2	2	0	Often	Never	Never	Often	Sometimes	Often	Often	Rarely	Often	Sometimes	Rarely	Rarely	Between 140 and 220 square feet (13 to 20 square metres)	No	Between 5 and 8 feet (1.5 to 2.4 metres)	Speakers in the TV	External loudspeakers		Two external loudspeakers (left and right)		Sometimes	Often	Often	Rarely	Sometimes	Rarely	Rarely	Extremely important	Only once after switching on the device	Because the noise is too loud or because there is an annoying section or because I need to hear something else.	Very satisfied	Not at all satisfied	Very difficult	Extremely difficult	Turn up volume of TV or video
A	2015-04-14 17:49:32	2015-04-14 18:13:18	Yes	This study has been explained to me and any questions I had have been answered. I know that I may leave the study at any time. I agree to the use of my information as described in this form. I agree to take part in this study.	Female	66	Good	A little	8	2	1	0	1	0	Always	Never	Never	Sometimes	Always	Often	Sometimes	Never	Always	Never	Never	Never	Between 140 and 220 square feet (13 to 20 square metres)	Yes	Between 8 and 12 feet (2.4 to 3.7 metres)	Speakers in the TV					Sometimes	Sometimes	Sometimes	Rarely	Often	Sometimes	Often	Very important	Before/after commercials	Commercials are louder so I can hear them better than regular television programming. For most programs, I can't hear them so I need to continually adjust the volume.	Extremely satisfied	Not at all satisfied	Slightly difficult	Very difficult	Turn up volume of TV or video
A	2015-04-14 17:49:02	2015-04-14 17:54:55	Yes	This study has been explained to me and any questions I had have been answered. I know that I may leave the study at any time. I agree to the use of my information as described in this form. I agree to take part in this study.	Male	60	Fair	Some	10	0	0	8	0	10	Always	Never	Never	Never	Always	Never	Never	Never	Always	Never	Sometimes	Never	Between 220 and 320 square feet (20 to 30 square metres)	Yes	Between 8 and 12 feet (2.4 to 3.7 metres)	Speakers in the TV					Rarely	Often	Never	Never	Often	Never	Never	Very important	Every few minutes	It seems to get softer as it goes on.	Slightly satisfied	Not at all satisfied	Moderately difficult	Extremely difficult	Turn up volume of TV or video
A	2015-04-14 17:48:14	2015-04-14 18:05:45	Yes	This study has been explained to me and any questions I had have been answered. I know that I may leave the study at any time. I agree to the use of my information as described in this form. I agree to take part in this study.	Male	57	Fair	Considerable	4	0	0	0	3	1	Always	Never	Never	Never	Always	Rarely	Never	Never	Often	Often	Never	Never	Less than 140 square feet (< 13 square metres)	Yes	Between 5 and 8 feet (1.5 to 2.4 metres)	Speakers in the TV					Sometimes	Often	Often		Always	Rarely	Often	Very important	Before/after commercials	Changing the volume between broadcast and satellite, and to mute the commercials.	Very satisfied	Moderately satisfied	Not at all difficult	Slightly difficult	Turn up volume of TV or video
A	2015-04-14 17:48:28	2015-04-14 18:01:33	Yes	This study has been explained to me and any questions I had have been answered. I know that I may leave the study at any time. I agree to the use of my information as described in this form. I agree to take part in this study.	Male	51	Good	A little	1	2	1	0	0	0	Always	Never	Rarely	Rarely	Always	Always	Sometimes	Rarely	Always	Never	Rarely	Never	Between 320 and 420 square feet (30 to 40 square metres)	No	Between 8 and 12 feet (2.4 to 3.7 metres)	Speakers in the TV					Sometimes	Often	Sometimes	Rarely	Always	Sometimes	Often	Extremely important	Before/after commercials	To drown out the commercials	Extremely satisfied	Extremely satisfied	Not at all difficult	Slightly difficult	Turn up volume of TV or video
A	2015-04-14 17:46:49	2015-04-14 17:52:42	Yes	This study has been explained to me and any questions I had have been answered. I know that I may leave the study at any time. I agree to the use of my information as described in this form. I agree to take part in this study.	Male	55	Good	Some	2	0	5	1	0	0	Sometimes	Often	Rarely	Never	Often	Rarely	Always	Sometimes	Sometimes	Never	Often	Rarely	Between 140 and 220 square feet (13 to 20 square metres)	Yes	Between 8 and 12 feet (2.4 to 3.7 metres)		External loudspeakers		Three external loudspeakers (left, centre and right)		Sometimes	Often	Rarely	Always	Sometimes	Never	Sometimes	Extremely important	Every few minutes	So I can hear things better.	Very satisfied	Very satisfied	Moderately difficult	Very difficult
A	2015-04-14 17:46:06	2015-04-14 17:57:20	Yes	This study has been explained to me and any questions I had have been answered. I know that I may leave the study at any time. I agree to the use of my information as described in this form. I agree to take part in this study.	Female	58	Good	None	0	3	1	3	0	0	Always	Never	Never	Never	Often	Often	Never	Rarely	Always	Never	Never	Never	Between 140 and 220 square feet (13 to 20 square metres)	Yes	Between 5 and 8 feet (1.5 to 2.4 metres)	Speakers in the TV					Often	Often	Rarely	Rarely	Rarely	Rarely	Never	Extremely important	At the beginning of a new program	different shows, and devices have things at different levels	Extremely satisfied	Very satisfied	Not at all difficult	Slightly difficult	Turn up volume of TV or video
A	2015-04-14 17:41:36	2015-04-14 18:05:29	Yes	This study has been explained to me and any questions I had have been answered. I know that I may leave the study at any time. I agree to the use of my information as described in this form. I agree to take part in this study.	Female	54	Fair	A little	2	1	0	1	1	0	Often	Never	Never	Never	Often	Rarely	Never	Rarely	Often	Never	Rarely	Sometimes	Between 220 and 320 square feet (20 to 30 square metres)	No	Between 8 and 12 feet (2.4 to 3.7 metres)		External loudspeakers		Two external loudspeakers (left and right)		Often	Rarely	Often	Never	Often	Often	Often	Moderately important	Before/after commercials	I change the volume to adjust to the commercials. I adjust the volume when it is important to hear the dialogue. For dialogue I almost always turn it up. I frequently adjust the volume for movies, up for the dialogue and down for the special effects. I often turn the TV down because my daughter complains that it is too loud.	Very satisfied	Slightly satisfied	Slightly difficult	Moderately difficult	Turn up volume of TV or video
A	2015-04-14 17:40:30	2015-04-14 17:50:55	Yes	This study has been explained to me and any questions I had have been answered. I know that I may leave the study at any time. I agree to the use of my information as described in this form. I agree to take part in this study.	Male		Fair	A lot	5	3	0	2	1	1	Sometimes	Never	Never	Never	Sometimes	Never	Never	Never	Sometimes	Rarely	Sometimes	Never	Between 140 and 220 square feet (13 to 20 square metres)	Yes	Between 8 and 12 feet (2.4 to 3.7 metres)			Headphones or TV ears	Sound bar (single, wide, external loudspeaker enclosure typically placed in front of the TV)		Rarely	Sometimes	Rarely	Rarely	Sometimes	Sometimes	Sometimes	Moderately important	Before/after commercials	its too quiet	Very satisfied	Very satisfied	Moderately difficult	Moderately difficult	Turn up volume of TV or video
A	2015-04-14 17:39:58	2015-04-14 18:05:26	Yes	This study has been explained to me and any questions I had have been answered. I know that I may leave the study at any time. I agree to the use of my information as described in this form. I agree to take part in this study.	Female	52	Poor	Some	7	3	3	8	1	1	Often	Sometimes	Often	Often	Often	Often	Often	Often	Often	Never	Always	Never	More than 420 square feet (> 40 square metres)	Yes	Between 5 and 8 feet (1.5 to 2.4 metres)	Speakers in the TV		Headphones or TV ears			Sometimes	Sometimes	Never	Often	Often	Often	Often	Extremely important	Never		Extremely satisfied	Not at all satisfied	Moderately difficult	Moderately difficult	Turn up volume of TV or video
B	2015-06-29 15:43:32	2015-06-29 16:01:38	Yes	This study has been explained to me and any questions I had have been answered. I know that I may leave the study at any time. I agree to the use of my information as described in this form. I agree to take part in this study.	Female	69	Fair	Some	4	0	0	0	0	0	Always	Never	Never	Never	Always	Never	Never	Never	Often	Never	Sometimes	Never	Between 220 and 320 square feet (20 to 30 square metres)	Yes	Between 8 and 12 feet (2.4 to 3.7 metres)	Speakers in the TV					Rarely	Sometimes	Sometimes	Often	Always	Sometimes	Rarely	Very important	Before/after commercials	I have a hard time hearing the TV, so I turn it up, and then when the commercials come on they are way too loud, so I have to turn it back down.	Moderately satisfied	Not at all satisfied	Moderately difficult	Very difficult	Turn up volume of TV or video
B	2015-06-29 15:40:46	2015-06-29 15:52:51	Yes	This study has been explained to me and any questions I had have been answered. I know that I may leave the study at any time. I agree to the use of my information as described in this form. I agree to take part in this study.	Male	51	Fair	Some	1	0	1	0	1	0	Often	Never	Never	Never	Often	Sometimes	Rarely	Rarely	Often	Never	Rarely	Never	Between 140 and 220 square feet (13 to 20 square metres)	No				Headphones or TV ears	Other (please specify)	n/a	Sometimes	Sometimes	Rarely	Rarely	Often	Sometimes	Often	Very important	Before/after commercials	the commercials seem to be louder	Moderately satisfied	Slightly satisfied	Moderately difficult	Very difficult	Turn up volume of TV or video
B	2015-06-29 15:38:55	2015-06-29 15:47:52	Yes	This study has been explained to me and any questions I had have been answered. I know that I may leave the study at any time. I agree to the use of my information as described in this form. I agree to take part in this study.	Male	57	Good	None	3	0	0	0	0	0	Always	Never	Rarely	Rarely	Always	Rarely	Rarely	Rarely	Always	Never	Never	Never	More than 420 square feet (> 40 square metres)	No	Between 5 and 8 feet (1.5 to 2.4 metres)	Speakers in the TV					Always	Often	Often	Rarely	Always	Rarely	Always	Extremely important	Before/after commercials	noise outside...live in NYC...use captions	Not at all satisfied	Slightly satisfied	Extremely difficult	Extremely difficult	Turn up volume of TV or video
B	2015-06-29 15:37:22	2015-06-29 15:47:06	Yes	This study has been explained to me and any questions I had have been answered. I know that I may leave the study at any time. I agree to the use of my information as described in this form. I agree to take part in this study.	Female	68	Good	A little	12	1	0	0	0	2	Always	Never	Never	Sometimes	Often	Sometimes	Sometimes	Sometimes	Often	Rarely	Often	Often	Between 220 and 320 square feet (20 to 30 square metres)	Yes	Between 5 and 8 feet (1.5 to 2.4 metres)	Speakers in the TV			Other (please specify)	n/a	Rarely	Often	Sometimes	Never	Often	Sometimes	Rarely	Extremely important	Before/after commercials	I change the volume because it's either too soft or too loud.	Moderately satisfied	Not at all satisfied	Moderately difficult	Very difficult	Turn up volume of TV or video
B	2015-06-29 15:36:08	2015-06-29 15:54:48	Yes	This study has been explained to me and any questions I had have been answered. I know that I may leave the study at any time. I agree to the use of my information as described in this form. I agree to take part in this study.	Female	50	Fair	Some	8	0	5	0	2	0	Always	Rarely	Rarely	Rarely	Often	Sometimes	Sometimes	Never	Always	Sometimes	Never	Sometimes	Between 220 and 320 square feet (20 to 30 square metres)	Yes	Between 8 and 12 feet (2.4 to 3.7 metres)	Speakers in the TV	External loudspeakers	Headphones or TV ears	Surround sound system (5 or more loudspeakers)		Sometimes	Sometimes	Often	Rarely	Always	Sometimes	Never	Very important	Every few minutes	either the volume from the tv show and the commercials are different or I just can't hear what they are saying.	Very satisfied	Moderately satisfied	Slightly difficult	Moderately difficult	Turn up volume of TV or video
B	2015-06-29 15:32:49	2015-06-29 15:50:28	Yes	This study has been explained to me and any questions I had have been answered. I know that I may leave the study at any time. I agree to the use of my information as described in this form. I agree to take part in this study.	Female	58	Good	None	1	2		1	1	0	Often	Never	Rarely	Rarely	Often	Sometimes	Sometimes	Sometimes	Often	Sometimes	Often	Sometimes	Between 140 and 220 square feet (13 to 20 square metres)	Yes	Between 5 and 8 feet (1.5 to 2.4 metres)		External loudspeakers		Surround sound system (5 or more loudspeakers)		Often	Often	Often	Rarely	Often	Sometimes	Sometimes	Extremely important	Before/after commercials	I turn down the volume if there are loud commercials (although mostly nowadays I can skip them). Some shows have quite a range of volume, so that the background music can get too loud when I have the volume set to hear dialogue.	Extremely satisfied	Not at all satisfied	Not at all difficult	Slightly difficult	Turn up volume of TV or video
B	2015-06-29 15:34:10	2015-06-29 15:40:22	Yes	This study has been explained to me and any questions I had have been answered. I know that I may leave the study at any time. I agree to the use of my information as described in this form. I agree to take part in this study.	Female	52	Fair	A little	4	1	0	1	1	0	Often	Never	Never	Rarely	Always	Rarely	Never	Never	Always	Never	Sometimes	Never	Between 140 and 220 square feet (13 to 20 square metres)	Yes	Less than 5 feet (< 1.5 metres)	Speakers in the TV					Rarely	Sometimes	Rarely	Never	Sometimes	Sometimes	Never	Moderately important	At the beginning of a new program	the volume fluctuates	Moderately satisfied	Slightly satisfied	Moderately difficult	Moderately difficult	Turn up volume of TV or video
B	2015-06-29 15:33:23	2015-06-29 15:45:01	Yes	This study has been explained to me and any questions I had have been answered. I know that I may leave the study at any time. I agree to the use of my information as described in this form. I agree to take part in this study.	Male	61	Good	A little	3	1	1	2	0	0	Always	Never	Never	Never	Always	Sometimes	Never	Never	Always	Never	Never	Never	Between 320 and 420 square feet (30 to 40 square metres)	Yes	Between 8 and 12 feet (2.4 to 3.7 metres)	Speakers in the TV					Sometimes	Sometimes	Often	Often	Sometimes	Often	Often	Very important	Before/after commercials	Some shows are not as loud	Moderately satisfied	Slightly satisfied	Slightly difficult	Moderately difficult	Turn up volume of TV or video
B	2015-06-29 15:33:09	2015-06-29 15:51:17	Yes	This study has been explained to me and any questions I had have been answered. I know that I may leave the study at any time. I agree to the use of my information as described in this form. I agree to take part in this study.	Do not wish to disclose	50	Fair	A little	3	1	0	12	12	0	Often	Never	Never	Never	Often	Sometimes	Never	Never	Often	Never	Never	Never	Between 140 and 220 square feet (13 to 20 square metres)	Yes	Between 5 and 8 feet (1.5 to 2.4 metres)			Headphones or TV ears	Two external loudspeakers (left and right)		Rarely	Sometimes	Sometimes	Sometimes	Never	Often	Never	Extremely important	Every few minutes	because i have bad hearing	Extremely satisfied	Moderately satisfied	Slightly difficult	Slightly difficult	Turn up volume of TV or video
B	2015-06-29 15:32:02	2015-06-29 15:51:22	Yes	This study has been explained to me and any questions I had have been answered. I know that I may leave the study at any time. I agree to the use of my information as described in this form. I agree to take part in this study.	Male		Good	Some							Always	Never	Never	Never	Often	Often	Never	Never	Often	Often	Never	Never	Less than 140 square feet (< 13 square metres)	Yes	Between 5 and 8 feet (1.5 to 2.4 metres)	Speakers in the TV	External loudspeakers		Two external loudspeakers (left and right)		Sometimes	Sometimes	Often	Sometimes	Always	Rarely	Always	Very important	Before/after commercials	mute out commercials, and to increase the volume.	Very satisfied	Moderately satisfied	Moderately difficult	Moderately difficult	Turn up volume of TV or video
B	2015-06-29 15:31:07	2015-06-29 15:45:49	Yes	This study has been explained to me and any questions I had have been answered. I know that I may leave the study at any time. I agree to the use of my information as described in this form. I agree to take part in this study.	Female	52	Good	None	0	2	1	0	0	0	Always	Never	Never	Never	Never	Always	Often	Rarely	Always	Never	Never	Never	Between 140 and 220 square feet (13 to 20 square metres)	No	Less than 5 feet (< 1.5 metres)			Headphones or TV ears			Often	Often	Often	Never	Often	Never	Never	Extremely important	Every few minutes	sudden spikes in volume, increase volume for dialogue	Not at all satisfied	Not at all satisfied	Moderately difficult	Extremely difficult
B	2015-06-29 15:30:05	2015-06-29 15:38:17	Yes	This study has been explained to me and any questions I had have been answered. I know that I may leave the study at any time. I agree to the use of my information as described in this form. I agree to take part in this study.	Male	51	Fair	Some	7	5	3	3	4	5	Often	Sometimes	Sometimes	Sometimes	Often	Sometimes	Sometimes	Often	Often	Often	Often	Often	Between 220 and 320 square feet (20 to 30 square metres)	Yes	Between 5 and 8 feet (1.5 to 2.4 metres)		External loudspeakers		Surround sound system (5 or more loudspeakers)		Often	Sometimes	Sometimes	Sometimes	Sometimes	Sometimes	Sometimes	Moderately important	At the beginning of a new program	just for change	Slightly satisfied	Slightly satisfied	Slightly difficult	Moderately difficult	Turn up volume of TV or video
B	2015-06-29 15:29:58	2015-06-29 15:37:04	Yes	This study has been explained to me and any questions I had have been answered. I know that I may leave the study at any time. I agree to the use of my information as described in this form. I agree to take part in this study.	Female	54	Fair	A little	3	1	0	1	3	2	Often	Never	Sometimes	Rarely	Often	Sometimes	Sometimes	Never	Often	Never	Often	Rarely	Between 220 and 320 square feet (20 to 30 square metres)	Yes	Between 5 and 8 feet (1.5 to 2.4 metres)	Speakers in the TV					Often	Sometimes	Often	Often	Often	Often	Rarely	Moderately important	At the beginning of a new program	can't hear too well	Moderately satisfied	Slightly satisfied	Moderately difficult	Moderately difficult	Turn up volume of TV or video
B	2015-06-29 15:29:41	2015-06-29 15:44:34	Yes	This study has been explained to me and any questions I had have been answered. I know that I may leave the study at any time. I agree to the use of my information as described in this form. I agree to take part in this study.	Male	60	Good	None	2	1	0	0	1	0	Always	Never	Never	Never	Often	Rarely	Never	Never	Often	Often	Never	Never	Between 320 and 420 square feet (30 to 40 square metres)	No	Between 8 and 12 feet (2.4 to 3.7 metres)	Speakers in the TV					Sometimes	Sometimes	Sometimes	Rarely	Often	Sometimes	Often	Very important	Before/after commercials	More improved audio during programs, mute the commercials	Moderately satisfied	Moderately satisfied	Slightly difficult	Moderately difficult	Turn up volume of TV or video
B	2015-06-29 15:26:34	2015-06-29 15:49:20	Yes	This study has been explained to me and any questions I had have been answered. I know that I may leave the study at any time. I agree to the use of my information as described in this form. I agree to take part in this study.	Do not wish to disclose	59	Excellent	None	3	0	0	2	1	0	Always	Never	Never	Never	Always	Never	Sometimes	Never	Always	Never	Always	Never	Between 140 and 220 square feet (13 to 20 square metres)	Yes	Between 8 and 12 feet (2.4 to 3.7 metres)	Speakers in the TV	External loudspeakers		Sound bar (single, wide, external loudspeaker enclosure typically placed in front of the TV)		Rarely	Rarely	Sometimes	Often	Often	Often	Often	Extremely important	Before/after commercials	THe tv shows are low, and the commercials always sound higher. I lower the volume during commercials and raise it when the show comes back.	Very satisfied	Slightly satisfied	Slightly difficult	Very difficult	Turn up volume of TV or video
B	2015-06-29 15:25:53	2015-06-29 15:45:30	Yes	This study has been explained to me and any questions I had have been answered. I know that I may leave the study at any time. I agree to the use of my information as described in this form. I agree to take part in this study.	Female	53	Excellent	None	0	0	0	0	0	0	Sometimes	Never	Never	Never	Rarely	Rarely	Rarely	Rarely	Rarely	Often	Sometimes	Never	Between 140 and 220 square feet (13 to 20 square metres)	No	Between 5 and 8 feet (1.5 to 2.4 metres)			Headphones or TV ears	Sound bar (single, wide, external loudspeaker enclosure typically placed in front of the TV)		Sometimes	Never	Never	Never	Never	Never	Never	Very important	Never	YES	Very satisfied	Very satisfied	Slightly difficult	Moderately difficult
B	2015-06-29 15:26:06	2015-06-29 15:42:44	Yes	This study has been explained to me and any questions I had have been answered. I know that I may leave the study at any time. I agree to the use of my information as described in this form. I agree to take part in this study.	Female	58	Fair	A little	4	0	0	4	4	0	Often	Never	Never	Never	Always	Never	Never	Never	Always	Never	Never	Never	Between 220 and 320 square feet (20 to 30 square metres)	Yes	Between 8 and 12 feet (2.4 to 3.7 metres)		External loudspeakers		Two external loudspeakers (left and right)		Sometimes	Rarely	Sometimes	Sometimes	Often	Rarely	Rarely	Very important	Only once after switching on the device	To hear on the telephone, or if other folks are talking in the room.	Moderately satisfied	Moderately satisfied	Moderately difficult	Moderately difficult	Turn up volume of TV or video
B	2015-06-29 15:25:34	2015-06-29 15:36:39	Yes	This study has been explained to me and any questions I had have been answered. I know that I may leave the study at any time. I agree to the use of my information as described in this form. I agree to take part in this study.		57	Good	None	3	0	2	1	1	0	Often	Never	Never	Never	Often	Often	Never	Sometimes	Always	Never	Sometimes	Never	Between 320 and 420 square feet (30 to 40 square metres)	No	Between 8 and 12 feet (2.4 to 3.7 metres)	Speakers in the TV					Sometimes	Often	Sometimes	Never	Always	Sometimes	Often	Extremely important	Before/after commercials	Commercials are too loud, or sometimes I can't hear the program.	Very satisfied	Slightly satisfied	Slightly difficult	Slightly difficult	Turn up volume of TV or video
B	2015-06-29 15:24:48	2015-06-29 15:34:12	Yes	This study has been explained to me and any questions I had have been answered. I know that I may leave the study at any time. I agree to the use of my information as described in this form. I agree to take part in this study.	Male	64	Fair	A little	2	1	0	1	0	0	Always	Never	Never	Never	Always	Often	Rarely	Never	Often	Rarely	Sometimes	Never	Less than 140 square feet (< 13 square metres)	Yes	Between 8 and 12 feet (2.4 to 3.7 metres)	Speakers in the TV					Sometimes	Rarely	Sometimes	Rarely	Sometimes	Often	Always	Moderately important	Before/after commercials		Moderately satisfied	Slightly satisfied	Moderately difficult	Moderately difficult	Turn up volume of TV or video
B	2015-06-29 15:24:33	2015-06-29 15:42:03	Yes	This study has been explained to me and any questions I had have been answered. I know that I may leave the study at any time. I agree to the use of my information as described in this form. I agree to take part in this study.	Female	67	Fair	Some	4	1	2	0	0	0	Always	Never	Never	Never	Always	Rarely	Never	Never	Always	Never	Never	Never	Between 140 and 220 square feet (13 to 20 square metres)	Yes	Between 5 and 8 feet (1.5 to 2.4 metres)	Speakers in the TV					Often	Often	Often	Rarely	Often	Often	Never	Very important	Every few minutes	The sound on the TV varies--louder for some commercials and programs. Sometimes outside noises interfere (neighbor's loud car, barking dogs, kids playing.	Very satisfied	Moderately satisfied	Slightly difficult	Moderately difficult	Turn up volume of TV or video
B	2015-06-29 15:23:14	2015-06-29 15:28:43	Yes	This study has been explained to me and any questions I had have been answered. I know that I may leave the study at any time. I agree to the use of my information as described in this form. I agree to take part in this study.	Male	65	Good	A little	1	3	3	0	4	1	Often	Often	Often	Often					Often	Sometimes	Sometimes	Sometimes	Between 140 and 220 square feet (13 to 20 square metres)	Yes	Between 5 and 8 feet (1.5 to 2.4 metres)				Two external loudspeakers (left and right)		Sometimes	Sometimes	Sometimes	Sometimes		Often	Always	Moderately important	Before/after commercials	damn commercials are too damn loud. need to turn it down.	Moderately satisfied	Moderately satisfied	Slightly difficult	Moderately difficult	Turn up volume of TV or video
B	2015-06-29 15:23:13	2015-06-29 15:31:14	Yes	This study has been explained to me and any questions I had have been answered. I know that I may leave the study at any time. I agree to the use of my information as described in this form. I agree to take part in this study.	Male	55	Good	None	1	3	0	0	2	0	Always	Never	Never	Rarely	Often	Rarely	Never	Rarely	Never	Never	Always	Never	Between 220 and 320 square feet (20 to 30 square metres)	Yes	Between 8 and 12 feet (2.4 to 3.7 metres)	Speakers in the TV			Other (please specify)	NA	Rarely	Rarely	Often	Never	Sometimes	Rarely	Rarely	Extremely important	Only once after switching on the device	So I can hear clearly.	Extremely satisfied	Moderately satisfied	Not at all difficult	Slightly difficult	Turn up volume of TV or video
B	2015-06-29 15:22:53	2015-06-29 15:47:21	Yes	This study has been explained to me and any questions I had have been answered. I know that I may leave the study at any time. I agree to the use of my information as described in this form. I agree to take part in this study.		63	Good	None	6	3	3	1	0	0	Often	Never	Never	Never	Often	Often	Never	Rarely	Often	Never	Sometimes	Never	Between 220 and 320 square feet (20 to 30 square metres)	Yes	Between 5 and 8 feet (1.5 to 2.4 metres)	Speakers in the TV			Other (please specify)	none	Sometimes	Sometimes	Often	Rarely	Often	Often	Often	Very important	Every few minutes	sometime to soft and sometimes too loud	Very satisfied	Not at all satisfied	Moderately difficult	Moderately difficult	Turn up volume of TV or video
B	2015-06-29 15:20:51	2015-06-29 15:37:33	Yes	This study has been explained to me and any questions I had have been answered. I know that I may leave the study at any time. I agree to the use of my information as described in this form. I agree to take part in this study.	Male	52	Good	None	2	10	2	4	2	0	Often	Rarely	Never	Never	Often	Rarely	Never	Rarely	Often	Rarely	Rarely	Never	Between 220 and 320 square feet (20 to 30 square metres)	No	Between 5 and 8 feet (1.5 to 2.4 metres)		External loudspeakers		Two external loudspeakers (left and right)		Sometimes	Rarely	Often	Never	Sometimes	Often	Often	Extremely important	At the beginning of a new program	To make it louder so I can hear.	Moderately satisfied	Not at all satisfied	Moderately difficult	Very difficult
B	2015-06-29 15:16:35	2015-06-29 15:26:29	Yes	This study has been explained to me and any questions I had have been answered. I know that I may leave the study at any time. I agree to the use of my information as described in this form. I agree to take part in this study.	Female	51	Good	A little	2	1	0	0	5	0	Always	Never	Never	Never	Often	Rarely	Rarely	Never	Often	Never	Often	Never	Between 140 and 220 square feet (13 to 20 square metres)	Yes	Between 5 and 8 feet (1.5 to 2.4 metres)	Speakers in the TV	External loudspeakers		Sound bar (single, wide, external loudspeaker enclosure typically placed in front of the TV)		Rarely	Sometimes	Sometimes	Rarely	Sometimes	Often	Never	Extremely important	Before/after commercials	I change it to make it easier to hear and I turn it down a bit during commercials	Extremely satisfied	Moderately satisfied	Not at all difficult	Moderately difficult	Turn up volume of TV or video
B	2015-06-29 15:15:45	2015-06-29 15:29:53	Yes	This study has been explained to me and any questions I had have been answered. I know that I may leave the study at any time. I agree to the use of my information as described in this form. I agree to take part in this study.	Male	50	Fair	Some	0	2	1			1	Often	Sometimes	Never	Rarely	Sometimes	Rarely	Often	Always	Often	Never	Sometimes	Rarely	Less than 140 square feet (< 13 square metres)	Yes	Less than 5 feet (< 1.5 metres)	Speakers in the TV		Headphones or TV ears			Often	Often	Often	Never	Often	Sometimes	Often	Very important	Before/after commercials	I have two dogs that bark frequently. The volume of commercials is very high and the volume of programming low. When people are talking in the room, I can't hear.	Moderately satisfied	Slightly satisfied	Slightly difficult	Slightly difficult	Turn up volume of TV or video
B	2015-06-29 15:14:20	2015-06-29 15:31:45	Yes	This study has been explained to me and any questions I had have been answered. I know that I may leave the study at any time. I agree to the use of my information as described in this form. I agree to take part in this study.	Male	51	Fair	None	0	0	1	1	1	0	Always	Never	Never	Never	Always	Sometimes	Rarely	Rarely	Often	Never	Often	Never	Between 140 and 220 square feet (13 to 20 square metres)	Yes	Between 8 and 12 feet (2.4 to 3.7 metres)	Speakers in the TV					Sometimes	Sometimes	Sometimes	Sometimes	Sometimes	Sometimes	Sometimes	Very important	Only once after switching on the device	to hear better	Moderately satisfied	Very satisfied	Slightly difficult	Slightly difficult	Turn up volume of TV or video
B	2015-06-29 15:14:16	2015-06-29 15:19:20	Yes	This study has been explained to me and any questions I had have been answered. I know that I may leave the study at any time. I agree to the use of my information as described in this form. I agree to take part in this study.	Female	63	Excellent	A little	3	4	4	8	5	6	Always	Often	Sometimes	Often	Always	Often	Sometimes	Often	Always	Often	Often	Often	More than 420 square feet (> 40 square metres)	Yes	Between 5 and 8 feet (1.5 to 2.4 metres)	Speakers in the TV	External loudspeakers		Sound bar (single, wide, external loudspeaker enclosure typically placed in front of the TV)		Sometimes	Sometimes	Always	Often	Often	Often	Often	Extremely important	At the beginning of a new program	each show has a different volume level depending on what is happening in the show	Very satisfied	Moderately satisfied	Slightly difficult	Slightly difficult	Turn up volume of TV or video
B	2015-06-29 15:13:42	2015-06-29 15:29:30	Yes	This study has been explained to me and any questions I had have been answered. I know that I may leave the study at any time. I agree to the use of my information as described in this form. I agree to take part in this study.	Female	68	Excellent	None	4	0	0	2	3	0	Always	Never	Never	Never	Always	Often	Never	Rarely	Always	Never	Sometimes	Never	Between 140 and 220 square feet (13 to 20 square metres)	Yes	Between 5 and 8 feet (1.5 to 2.4 metres)	Speakers in the TV					Rarely	Sometimes	Often	Never	Often	Rarely	Often	Very important	Before/after commercials	Commercials are too loud and I need to adjust volume for show	Moderately satisfied	Slightly satisfied	Slightly difficult	Very difficult	Turn up volume of TV or video
B	2015-06-29 15:13:06	2015-06-29 15:32:43	Yes	This study has been explained to me and any questions I had have been answered. I know that I may leave the study at any time. I agree to the use of my information as described in this form. I agree to take part in this study.	Female	60	Fair	Some	2	2	0	0	0	0	Always	Never	Never	Never	Always	Rarely	Never	Never	Never	Never	Always	Never	Between 140 and 220 square feet (13 to 20 square metres)	Yes	Between 8 and 12 feet (2.4 to 3.7 metres)	Speakers in the TV					Rarely	Often	Often	Often	Always	Sometimes	Rarely	Extremely important	Before/after commercials	Commercials are too loud, high pitched voices, talk too fast and loud sound effects. Annoying and irritating to my ears and senses.	Moderately satisfied	Moderately satisfied	Slightly difficult	Slightly difficult	Turn up volume of TV or video
B	2015-06-29 15:12:54	2015-06-29 15:38:36	Yes	This study has been explained to me and any questions I had have been answered. I know that I may leave the study at any time. I agree to the use of my information as described in this form. I agree to take part in this study.	Male	61	Fair	A little	6	0	0	2	3	0	Always	Never	Never	Never	Always	Sometimes	Never	Never	Often	Never	Often	Never	Between 140 and 220 square feet (13 to 20 square metres)	No	Between 8 and 12 feet (2.4 to 3.7 metres)	Speakers in the TV	External loudspeakers		Three external loudspeakers (left, centre and right)		Sometimes	Sometimes	Sometimes	Often	Always	Always	Sometimes	Extremely important	Every few minutes	Sometimes it seems as if the volume goes up and down especially when the program goes to a commercial.	Very satisfied	Moderately satisfied	Slightly difficult	Slightly difficult	Turn up volume of TV or video
B	2015-06-29 15:12:01	2015-06-29 15:32:00	Yes	This study has been explained to me and any questions I had have been answered. I know that I may leave the study at any time. I agree to the use of my information as described in this form. I agree to take part in this study.	Male	71	Good	A little	2	0	0		1		Often	Never	Never	Never	Always	Often	Rarely	Rarely	Often	Never	Never	Often	Between 140 and 220 square feet (13 to 20 square metres)	No	Between 5 and 8 feet (1.5 to 2.4 metres)	Speakers in the TV					Rarely	Sometimes	Sometimes	Sometimes	Rarely	Never	Rarely	Very important	Before/after commercials	can not understand	Very satisfied	Slightly satisfied	Slightly difficult	Moderately difficult	Turn up volume of TV or video
B	2015-06-29 15:12:15	2015-06-29 15:19:31	Yes	This study has been explained to me and any questions I had have been answered. I know that I may leave the study at any time. I agree to the use of my information as described in this form. I agree to take part in this study.	Male	60	Fair	A little	6	2	0	3	2	0	Always	Never	Never	Never	Always	Never	Never	Never	Never	Never	Always	Never	Between 320 and 420 square feet (30 to 40 square metres)	Yes	Between 8 and 12 feet (2.4 to 3.7 metres)	Speakers in the TV			Two external loudspeakers (left and right)		Sometimes	Rarely	Sometimes	Sometimes	Rarely	Sometimes	Often	Very important	Never		Moderately satisfied	Moderately satisfied	Moderately difficult	Slightly difficult
B	2015-06-29 15:12:04	2015-06-29 15:41:41	Yes	This study has been explained to me and any questions I had have been answered. I know that I may leave the study at any time. I agree to the use of my information as described in this form. I agree to take part in this study.	Female	58	Good	A little	3	1	0	0	1	0	Often	Never	Never	Never	Often	Never	Never	Never	Often	Never	Rarely	Never	Between 220 and 320 square feet (20 to 30 square metres)	Yes	Between 5 and 8 feet (1.5 to 2.4 metres)		External loudspeakers		Sound bar (single, wide, external loudspeaker enclosure typically placed in front of the TV)		Rarely	Rarely	Sometimes	Never	Often	Sometimes	Often	Very important	At the beginning of a new program	I HAVE TROUBLE HEARING OR UNDERSTANDING WHAT THE PEOPLE ARE SAYING	Moderately satisfied	Slightly satisfied	Moderately difficult	Moderately difficult	Turn up volume of TV or video
B	2015-06-29 15:11:12	2015-06-29 15:18:13	Yes	This study has been explained to me and any questions I had have been answered. I know that I may leave the study at any time. I agree to the use of my information as described in this form. I agree to take part in this study.	Male	55	Good	A little	4	1	1	5	1	0	Always	Sometimes	Never	Rarely	Always	Often	Often	Sometimes	Always	Often	Often	Sometimes	Between 220 and 320 square feet (20 to 30 square metres)	Yes	Between 8 and 12 feet (2.4 to 3.7 metres)		External loudspeakers		Sound bar (single, wide, external loudspeaker enclosure typically placed in front of the TV)		Rarely	Sometimes	Sometimes	Rarely	Rarely	Rarely	Always	Extremely important	Never	none	Very satisfied	Moderately satisfied	Slightly difficult	Slightly difficult	Turn up volume of TV or video
B	2015-06-29 15:10:24	2015-06-29 15:25:36	Yes	This study has been explained to me and any questions I had have been answered. I know that I may leave the study at any time. I agree to the use of my information as described in this form. I agree to take part in this study.	Male	67	Excellent	None	0	3	1				Often	Never	Never	Never	Never	Always	Never	Never	Never	Never	Never	Never	Between 320 and 420 square feet (30 to 40 square metres)	Yes	Less than 5 feet (< 1.5 metres)		External loudspeakers		Two external loudspeakers (left and right)		Rarely	Sometimes	Sometimes	Rarely	Sometimes	Sometimes	Never	Extremely important	At the beginning of a new program	does not apply	Very satisfied	Very satisfied	Not at all difficult	Slightly difficult	Turn up volume of TV or video
B	2015-06-29 15:10:27	2015-06-29 15:20:00	Yes	This study has been explained to me and any questions I had have been answered. I know that I may leave the study at any time. I agree to the use of my information as described in this form. I agree to take part in this study.	Male	51	Fair	Some	3	1	0	1	1	1	Always	Never	Never	Never	Always	Never	Never	Never	Always	Never	Always	Never	Between 220 and 320 square feet (20 to 30 square metres)	Yes	Between 8 and 12 feet (2.4 to 3.7 metres)	Speakers in the TV			Three external loudspeakers (left, centre and right)		Sometimes	Sometimes	Sometimes	Sometimes	Often	Rarely	Sometimes	Very important	Before/after commercials	tO HEAR THE PHONE RING.	Moderately satisfied	Moderately satisfied	Moderately difficult	Slightly difficult
B	2015-06-29 15:09:07	2015-06-29 15:23:29	Yes	This study has been explained to me and any questions I had have been answered. I know that I may leave the study at any time. I agree to the use of my information as described in this form. I agree to take part in this study.	Female	63	Good	A little	2	0	0	3	0	0	Often	Rarely	Rarely	Rarely	Always	Sometimes	Sometimes	Rarely	Always	Always	Always	Always	Between 140 and 220 square feet (13 to 20 square metres)	Yes	Between 5 and 8 feet (1.5 to 2.4 metres)	Speakers in the TV			Other (please specify)	0	Rarely	Always	Always	Rarely	Always	Always	Sometimes	Very important	At the beginning of a new program	to hear better	Moderately satisfied	Very satisfied	Slightly difficult	Very difficult	Turn up volume of TV or video
B	2015-06-29 15:08:20	2015-06-29 15:18:48	Yes	This study has been explained to me and any questions I had have been answered. I know that I may leave the study at any time. I agree to the use of my information as described in this form. I agree to take part in this study.	Male	56	Good	A little	3	0	1	0	2	1	Often	Rarely	Rarely	Rarely	Often	Often	Often	Never	Often	Often	Sometimes	Sometimes	Between 220 and 320 square feet (20 to 30 square metres)	Yes	Between 5 and 8 feet (1.5 to 2.4 metres)		External loudspeakers		Two external loudspeakers (left and right)		Rarely	Sometimes	Often	Rarely	Often	Sometimes	Never	Extremely important	Only once after switching on the device	Its usually a bit quite when I turn it on	Moderately satisfied	Not at all satisfied	Slightly difficult	Very difficult	Turn up volume of TV or video
B	2015-06-29 15:08:18	2015-06-29 15:55:29	Yes	This study has been explained to me and any questions I had have been answered. I know that I may leave the study at any time. I agree to the use of my information as described in this form. I agree to take part in this study.	Male	54	Fair	Considerable	1	1		1			Sometimes	Never	Never	Never	Sometimes	Sometimes	Sometimes		Sometimes	Never	Never	Never	Between 140 and 220 square feet (13 to 20 square metres)	Yes	Between 8 and 12 feet (2.4 to 3.7 metres)	Speakers in the TV		Headphones or TV ears			Rarely	Rarely	Often	Rarely	Sometimes	Sometimes	Often	Very important	Before/after commercials	Commercials are louder than the TV show	Very satisfied	Slightly satisfied	Moderately difficult	Moderately difficult	Turn up volume of TV or video
B	2015-06-29 15:08:14	2015-06-29 15:20:56	Yes	This study has been explained to me and any questions I had have been answered. I know that I may leave the study at any time. I agree to the use of my information as described in this form. I agree to take part in this study.	Male	53	Good	None	1	2	0	2	2	0	Often	Rarely	Never	Never	Often	Sometimes	Never	Rarely	Often	Never	Often	Never	Between 220 and 320 square feet (20 to 30 square metres)	No	Between 8 and 12 feet (2.4 to 3.7 metres)	Speakers in the TV					Sometimes	Sometimes	Often	Sometimes	Sometimes	Sometimes	Often	Very important	Before/after commercials		Moderately satisfied	Moderately satisfied	Not at all difficult	Moderately difficult	Turn up volume of TV or video
B	2015-06-29 15:08:07	2015-06-29 15:24:18	Yes	This study has been explained to me and any questions I had have been answered. I know that I may leave the study at any time. I agree to the use of my information as described in this form. I agree to take part in this study.	Female	53	Good	A little	2	1	0	0	2	0	Always	Never	Never	Never	Always	Rarely	Sometimes	Never	Often	Never	Often	Never	Between 320 and 420 square feet (30 to 40 square metres)	Yes	Between 5 and 8 feet (1.5 to 2.4 metres)	Speakers in the TV		Headphones or TV ears			Sometimes	Often	Sometimes	Rarely	Often	Often	Sometimes	Extremely important	At the beginning of a new program	I use the up/down arrow	Slightly satisfied	Slightly satisfied	Moderately difficult	Very difficult	Turn up volume of TV or video
B	2015-06-29 15:07:38	2015-06-29 15:15:02	Yes	This study has been explained to me and any questions I had have been answered. I know that I may leave the study at any time. I agree to the use of my information as described in this form. I agree to take part in this study.	Male	58	Good	A little	6	0	0	2	2	0	Often	Sometimes	Never	Never	Often	Never	Never	Never	Often	Sometimes	Often	Never	Between 140 and 220 square feet (13 to 20 square metres)	Yes	Between 8 and 12 feet (2.4 to 3.7 metres)	Speakers in the TV	External loudspeakers		Two external loudspeakers (left and right)		Rarely	Sometimes	Rarely	Rarely	Sometimes	Sometimes	Never	Very important	At the beginning of a new program	I usually just turn it up based on whether I can hear it or not.	Moderately satisfied	Moderately satisfied	Slightly difficult	Very difficult	Turn up volume of TV or video
C	2015-07-01 14:55:29	2015-07-01 15:12:04	Yes	This study has been explained to me and any questions I had have been answered. I know that I may leave the study at any time. I agree to the use of my information as described in this form. I agree to take part in this study.	Male	55	Excellent	None	1	2	0	1	1	0	Always	Never	Never	Never	Often	Sometimes	Never	Never	Often	Never	Sometimes	Rarely	Between 140 and 220 square feet (13 to 20 square metres)	Yes	Between 5 and 8 feet (1.5 to 2.4 metres)	Speakers in the TV			Other (please specify)	Do not use external speakers	Sometimes	Rarely	Often	Rarely	Sometimes	Sometimes	Often	Moderately important	At the beginning of a new program	Because I can't hear well enough	Very satisfied	Not at all satisfied	Slightly difficult	Moderately difficult	Turn up volume of TV or video
C	2015-07-01 13:47:17	2015-07-01 13:54:23	Yes	This study has been explained to me and any questions I had have been answered. I know that I may leave the study at any time. I agree to the use of my information as described in this form. I agree to take part in this study.	Male	61	Excellent	None	1	2	2	1	1	0	Always	Never	Never	Never	Often	Sometimes	Sometimes	Rarely	Often	Never	Often	Never	Between 140 and 220 square feet (13 to 20 square metres)	Yes	Between 8 and 12 feet (2.4 to 3.7 metres)		External loudspeakers		Sound bar (single, wide, external loudspeaker enclosure typically placed in front of the TV)		Rarely	Often	Rarely	Sometimes	Often	Sometimes	Often	Very important	At the beginning of a new program	To make it louder	Very satisfied	Moderately satisfied	Slightly difficult	Slightly difficult	Turn up volume of TV or video
C	2015-07-01 13:40:16	2015-07-01 13:58:41	Yes	This study has been explained to me and any questions I had have been answered. I know that I may leave the study at any time. I agree to the use of my information as described in this form. I agree to take part in this study.	Male	50	Fair	A little	1	1	2	0	3	2	Always	Never	Never	Never	Sometimes	Often	Rarely	Never	Always	Never	Rarely	Never	Between 140 and 220 square feet (13 to 20 square metres)	Yes	Between 5 and 8 feet (1.5 to 2.4 metres)	Speakers in the TV	External loudspeakers	Headphones or TV ears	Two external loudspeakers (left and right)		Often	Sometimes	Often	Rarely	Rarely	Sometimes	Rarely	Very important	Before/after commercials	to adjust the volume during the program to compensate for other noises. I usually turn down the volume during commercials.	Moderately satisfied	Slightly satisfied	Slightly difficult	Moderately difficult	Turn up volume of TV or video
C	2015-07-01 06:23:24	2015-07-01 06:51:32	Yes	This study has been explained to me and any questions I had have been answered. I know that I may leave the study at any time. I agree to the use of my information as described in this form. I agree to take part in this study.	Male	51	Fair	Some	3	0	0	1	1	0	Always	Never	Rarely	Never	Always	Sometimes	Never	Rarely	Always	Never	Sometimes	Never	Between 220 and 320 square feet (20 to 30 square metres)	No	Less than 5 feet (< 1.5 metres)	Speakers in the TV		Headphones or TV ears			Often	Often	Rarely	Never	Often	Rarely	Rarely	Very important	Before/after commercials	To increase the volume	Moderately satisfied	Slightly satisfied	Slightly difficult	Moderately difficult	Turn up volume of TV or video
C	2015-07-01 03:25:38	2015-07-01 03:36:09	Yes	This study has been explained to me and any questions I had have been answered. I know that I may leave the study at any time. I agree to the use of my information as described in this form. I agree to take part in this study.	Female	57	Poor	Considerable	1	0	0	5	6	0	Sometimes	Sometimes	Sometimes	Sometimes	Sometimes	Sometimes	Sometimes	Sometimes	Sometimes	Sometimes	Sometimes	Sometimes	Between 220 and 320 square feet (20 to 30 square metres)	No	Between 5 and 8 feet (1.5 to 2.4 metres)	Speakers in the TV			Sound bar (single, wide, external loudspeaker enclosure typically placed in front of the TV)		Sometimes	Rarely	Often	Never	Often	Often	Sometimes	Extremely important	At the beginning of a new program	to hear the tv program properly	Moderately satisfied	Moderately satisfied	Moderately difficult	Moderately difficult
C	2015-07-01 03:03:52	2015-07-01 03:10:10	Yes	This study has been explained to me and any questions I had have been answered. I know that I may leave the study at any time. I agree to the use of my information as described in this form. I agree to take part in this study.	Male	60	Poor	A lot	4	0	0	0	0	0	Always	Never	Never	Never	Always	Sometimes	Never	Never	Always	Never	Sometimes	Never	Between 220 and 320 square feet (20 to 30 square metres)	Yes	Between 5 and 8 feet (1.5 to 2.4 metres)	Speakers in the TV					Sometimes	Never	Often	Often	Often	Often	Sometimes	Very important	At the beginning of a new program	Cant hear	Slightly satisfied	Slightly satisfied	Very difficult	Moderately difficult	Turn up volume of TV or video
C	2015-07-01 02:40:07	2015-07-01 02:53:51	Yes	This study has been explained to me and any questions I had have been answered. I know that I may leave the study at any time. I agree to the use of my information as described in this form. I agree to take part in this study.	Do not wish to disclose	65	Good	Some	3	2	1	0	1	1	Always	Never	Never	Never	Always	Always	Always	Never	Always	Never	Always	Sometimes	Between 320 and 420 square feet (30 to 40 square metres)	Yes	Between 5 and 8 feet (1.5 to 2.4 metres)	Speakers in the TV					Sometimes	Often	Often	Never	Always	Often	Never	Extremely important	Every few minutes	Sometimes I can't hear what's going on	Moderately satisfied	Not at all satisfied	Moderately difficult	Very difficult	Turn up volume of TV or video
C	2015-07-01 02:27:49	2015-07-01 02:48:16	Yes	This study has been explained to me and any questions I had have been answered. I know that I may leave the study at any time. I agree to the use of my information as described in this form. I agree to take part in this study.	Female	59	Good	Some	3	0	0	2	2	0	Sometimes	Never	Never	Never	Always	Never	Never	Never	Often	Never	Often	Never	Between 140 and 220 square feet (13 to 20 square metres)	No	Between 5 and 8 feet (1.5 to 2.4 metres)	Speakers in the TV					Sometimes	Often	Rarely	Sometimes	Often	Sometimes	Never	Extremely important	Before/after commercials	Commercials are uncomfortably loud, even to me,	Very satisfied	Not at all satisfied	Very difficult	Extremely difficult	Turn up volume of TV or video
C	2015-07-01 02:06:39	2015-07-01 02:41:54	Yes	This study has been explained to me and any questions I had have been answered. I know that I may leave the study at any time. I agree to the use of my information as described in this form. I agree to take part in this study.	Female	50	Excellent	None	1	2	2	0	0	0	Always	Rarely	Never	Never	Often	Sometimes	Never	Sometimes	Often	Never	Sometimes	Never	Between 220 and 320 square feet (20 to 30 square metres)	Yes	Between 8 and 12 feet (2.4 to 3.7 metres)	Speakers in the TV					Sometimes	Rarely	Sometimes	Sometimes	Sometimes	Often	Rarely	Extremely important	Every few minutes	I have to turn it up to hear when people talk then down when the music plays then back up and I have to turn it down when commercials come on then adjust it when the show comes back on	Moderately satisfied	Slightly satisfied	Slightly difficult	Moderately difficult	Turn up volume of TV or video
C	2015-07-01 01:58:46	2015-07-01 02:10:39	Yes	This study has been explained to me and any questions I had have been answered. I know that I may leave the study at any time. I agree to the use of my information as described in this form. I agree to take part in this study.	Female	50	Fair	Some	3	0	0	1	1	0	Always	Never	Never	Never	Always	Sometimes	Never	Never	Always	Never	Never	Never	More than 420 square feet (> 40 square metres)	Yes	Between 5 and 8 feet (1.5 to 2.4 metres)		External loudspeakers		Two external loudspeakers (left and right)		Sometimes	Often	Often	Often	Often	Often	Never	Extremely important	Before/after commercials	Commercials are to loud and the programs to soft to hear	Extremely satisfied	Not at all satisfied	Moderately difficult	Very difficult	Turn up volume of TV or video
C	2015-07-01 01:38:34	2015-07-01 01:57:18	Yes	This study has been explained to me and any questions I had have been answered. I know that I may leave the study at any time. I agree to the use of my information as described in this form. I agree to take part in this study.	Female	52	Good	A little	2	0	0	1	1	0	Often	Rarely	Rarely	Rarely	Often	Sometimes	Sometimes	Rarely	Often	Rarely	Often	Often	Between 320 and 420 square feet (30 to 40 square metres)	Yes	Between 8 and 12 feet (2.4 to 3.7 metres)	Speakers in the TV		Headphones or TV ears	Sound bar (single, wide, external loudspeaker enclosure typically placed in front of the TV)		Often	Sometimes	Often	Sometimes	Often	Often	Often	Very important	Before/after commercials	show volumes are too low, commercial volumes are too loud	Very satisfied	Slightly satisfied	Slightly difficult	Moderately difficult	Turn up volume of TV or video
C	2015-07-01 01:31:32	2015-07-01 01:54:09	Yes	This study has been explained to me and any questions I had have been answered. I know that I may leave the study at any time. I agree to the use of my information as described in this form. I agree to take part in this study.	Male	57	Good	Some	4			1	1		Often	Never	Never	Never	Often	Sometimes	Never	Rarely	Often	Never	Never	Never	Between 220 and 320 square feet (20 to 30 square metres)	Yes	More than 12 feet (> 3.7 metres)	Speakers in the TV					Rarely	Sometimes	Often	Sometimes	Often	Often	Often	Very important	At the beginning of a new program	Because the volume is either too low or too high.	Moderately satisfied	Moderately satisfied	Moderately difficult	Very difficult	Turn up volume of TV or video
C	2015-07-01 01:22:47	2015-07-01 01:55:47	Yes	This study has been explained to me and any questions I had have been answered. I know that I may leave the study at any time. I agree to the use of my information as described in this form. I agree to take part in this study.	Male	65	Good	A little	4	0	0	1	1	0	Often	Rarely	Never	Never	Always	Rarely	Rarely	Never	Often	Never	Sometimes	Rarely	More than 420 square feet (> 40 square metres)	Yes	Between 8 and 12 feet (2.4 to 3.7 metres)	Speakers in the TV					Rarely	Often	Rarely	Never	Often	Sometimes	Often	Very important	At the beginning of a new program	volume on different channels is inconsisitent	Extremely satisfied	Moderately satisfied	Not at all difficult	Slightly difficult	Turn up volume of TV or video
C	2015-07-01 01:19:53	2015-07-01 01:27:17	Yes	This study has been explained to me and any questions I had have been answered. I know that I may leave the study at any time. I agree to the use of my information as described in this form. I agree to take part in this study.	Female	62	Good	A little	3	1	1	1	1	1	Often	Never	Never	Rarely	Often	Often	Never	Never	Often	Never	Never	Never	Between 220 and 320 square feet (20 to 30 square metres)	Yes	Between 8 and 12 feet (2.4 to 3.7 metres)	Speakers in the TV					Sometimes	Sometimes	Sometimes	Sometimes	Sometimes	Sometimes	Sometimes	Very important	Before/after commercials	Too loud or low	Moderately satisfied	Slightly satisfied	Slightly difficult	Moderately difficult	Turn up volume of TV or video
C	2015-07-01 00:55:16	2015-07-01 01:14:27	Yes	This study has been explained to me and any questions I had have been answered. I know that I may leave the study at any time. I agree to the use of my information as described in this form. I agree to take part in this study.	Female	52	Excellent	A little	1	3	0	1	1	0	Always	Never	Never	Never	Often	Rarely	Never	Never	Often	Never	Often	Never	Between 220 and 320 square feet (20 to 30 square metres)	Yes	Between 5 and 8 feet (1.5 to 2.4 metres)	Speakers in the TV					Sometimes	Sometimes	Often	Rarely	Often	Sometimes	Never	Very important	Before/after commercials	Commercials are loud. Sometimes when the mood changes on a TV show--like when people are whispering and exchanging secrets, I have to turn up to volumn.	Moderately satisfied	Not at all satisfied	Not at all difficult	Slightly difficult	Turn up volume of TV or video
C	2015-07-01 00:40:53	2015-07-01 00:55:54	Yes	This study has been explained to me and any questions I had have been answered. I know that I may leave the study at any time. I agree to the use of my information as described in this form. I agree to take part in this study.	Male	54	Good	None	4	1	0	2	2	0	Always	Never	Never	Never	Always	Sometimes	Sometimes	Never	Always	Never	Never	Never	Between 140 and 220 square feet (13 to 20 square metres)	No	Between 5 and 8 feet (1.5 to 2.4 metres)	Speakers in the TV			Sound bar (single, wide, external loudspeaker enclosure typically placed in front of the TV)		Often	Often	Often	Never	Always	Sometimes	Never	Very important	Every few minutes	I can't make sense of what is being said.	Moderately satisfied	Slightly satisfied	Slightly difficult	Very difficult	Turn up volume of TV or video
C	2015-07-01 00:30:34	2015-07-01 00:53:41	Yes	This study has been explained to me and any questions I had have been answered. I know that I may leave the study at any time. I agree to the use of my information as described in this form. I agree to take part in this study.	Female	51	Fair	A little	20	14	0	1	0	0	Always	Never	Never	Never	Always	Sometimes	Never	Never	Always	Never	Sometimes	Never	Between 320 and 420 square feet (30 to 40 square metres)	No	Between 8 and 12 feet (2.4 to 3.7 metres)	Speakers in the TV					Sometimes	Rarely	Sometimes	Sometimes	Sometimes	Often	Rarely	Extremely important	Before/after commercials	Hard to hear voices on tv with music in the shows.	Moderately satisfied	Not at all satisfied	Slightly difficult	Moderately difficult	Turn up volume of TV or video
C	2015-07-01 00:13:25	2015-07-01 00:28:18	Yes	This study has been explained to me and any questions I had have been answered. I know that I may leave the study at any time. I agree to the use of my information as described in this form. I agree to take part in this study.	Male	64	Good	A little	2	0	3	2	2	0	Always	Never	Never	Never	Often	Rarely	Never	Never	Often	Never	Rarely	Never	Between 140 and 220 square feet (13 to 20 square metres)	Yes	Between 8 and 12 feet (2.4 to 3.7 metres)	Speakers in the TV					Sometimes	Sometimes	Sometimes	Rarely	Sometimes	Rarely	Sometimes	Very important	Every few minutes	Action scenes can be too loud, quiet dialogue scenes can be too quiet, commercials are usually louder than the show/movie	Slightly satisfied	Not at all satisfied	Moderately difficult	Very difficult	Turn up volume of TV or video
C	2015-06-30 23:47:47	2015-07-01 00:03:59	Yes	This study has been explained to me and any questions I had have been answered. I know that I may leave the study at any time. I agree to the use of my information as described in this form. I agree to take part in this study.	Female	54	Fair	Some	6	0	0	0	0	0	Always	Never	Never	Never	Always	Never	Sometimes	Never	Often	Never	Sometimes		Between 320 and 420 square feet (30 to 40 square metres)	Yes	Between 8 and 12 feet (2.4 to 3.7 metres)	Speakers in the TV			Surround sound system (5 or more loudspeakers)		Rarely	Often	Never	Always	Always	Rarely	Always	Very important	Only once after switching on the device	i dont	Extremely satisfied	Moderately satisfied	Slightly difficult	Moderately difficult	Turn up volume of TV or video
C	2015-06-30 23:24:14	2015-06-30 23:44:43	Yes	This study has been explained to me and any questions I had have been answered. I know that I may leave the study at any time. I agree to the use of my information as described in this form. I agree to take part in this study.	Female	61	Good	Some	2	3	0	1	1	0	Always	Never	Never	Never	Rarely	Always	Never	Never	Never	Never	Always	Never	Less than 140 square feet (< 13 square metres)	Yes	Less than 5 feet (< 1.5 metres)		External loudspeakers		Two external loudspeakers (left and right)		Rarely	Often	Often	Sometimes	Rarely	Rarely	Never	Extremely important	Only once after switching on the device	If I got a phone call I mute speakers.	Extremely satisfied	Moderately satisfied	Slightly difficult	Slightly difficult	Turn up volume of TV or video
C	2015-06-30 23:20:56	2015-06-30 23:47:06	Yes	This study has been explained to me and any questions I had have been answered. I know that I may leave the study at any time. I agree to the use of my information as described in this form. I agree to take part in this study.	Female	64	Good	Some	2				6		Often	Rarely	Never	Never	Always	Rarely	Never	Never	Sometimes	Never	Often	Rarely	Less than 140 square feet (< 13 square metres)	Yes	Between 8 and 12 feet (2.4 to 3.7 metres)	Speakers in the TV			Other (please specify)	no extra speakers	Sometimes	Sometimes	Sometimes	Sometimes	Often	Often	Sometimes	Very important	At the beginning of a new program	so I could hear the program	Very satisfied	Moderately satisfied	Slightly difficult	Moderately difficult	Turn up volume of TV or video
C	2015-06-30 23:12:34	2015-06-30 23:24:36	Yes	This study has been explained to me and any questions I had have been answered. I know that I may leave the study at any time. I agree to the use of my information as described in this form. I agree to take part in this study.	Female	50	Excellent	None	2	1	1	0	0	0	Always	Never	Never	Never	Always	Often	Sometimes	Rarely	Sometimes	Never	Often	Never	Between 140 and 220 square feet (13 to 20 square metres)	Yes	Between 5 and 8 feet (1.5 to 2.4 metres)	Speakers in the TV			Other (please specify)	I don't use them.	Never	Often	Sometimes	Rarely	Always	Always	Never	Not at all important	Never	I just mute it and use closed captioning so that my TV doesn't bother other people.	Not at all satisfied	Not at all satisfied	Extremely difficult	Extremely difficult
C	2015-06-30 23:08:13	2015-06-30 23:17:44	Yes	This study has been explained to me and any questions I had have been answered. I know that I may leave the study at any time. I agree to the use of my information as described in this form. I agree to take part in this study.	Male	57	Good	Some	4	4	4	2	4	2	Often	Sometimes	Always	Often	Often	Sometimes	Often	Sometimes	Sometimes	Rarely	Often	Always	Between 140 and 220 square feet (13 to 20 square metres)	Yes	Between 8 and 12 feet (2.4 to 3.7 metres)		External loudspeakers		Sound bar (single, wide, external loudspeaker enclosure typically placed in front of the TV)		Sometimes	Often	Sometimes	Often	Always	Often	Sometimes	Slightly important	At the beginning of a new program	Because it is hard to hear	Slightly satisfied	Slightly satisfied	Slightly difficult	Slightly difficult	Turn up volume of TV or video
C	2015-06-30 22:52:24	2015-06-30 23:01:06	Yes	This study has been explained to me and any questions I had have been answered. I know that I may leave the study at any time. I agree to the use of my information as described in this form. I agree to take part in this study.	Male	54	Good	A little	0	2	2	1	2	0					Sometimes	Often	Often	Rarely	Sometimes	Often	Sometimes	Often	Between 220 and 320 square feet (20 to 30 square metres)	Yes	Between 5 and 8 feet (1.5 to 2.4 metres)	Speakers in the TV			Sound bar (single, wide, external loudspeaker enclosure typically placed in front of the TV)		Often	Sometimes	Rarely	Sometimes	Always	Sometimes	Rarely	Slightly important	At the beginning of a new program	to loud the sound	Moderately satisfied	Very satisfied	Very difficult	Very difficult
C	2015-06-30 22:39:44	2015-06-30 22:46:14	Yes	This study has been explained to me and any questions I had have been answered. I know that I may leave the study at any time. I agree to the use of my information as described in this form. I agree to take part in this study.	Male	52	Good	A little	3	4	3	2	1	0	Often	Never	Never	Never	Often	Rarely	Rarely	Never	Always	Always	Always	Never	More than 420 square feet (> 40 square metres)	Yes	Between 8 and 12 feet (2.4 to 3.7 metres)	Speakers in the TV			Three external loudspeakers (left, centre and right)										At the beginning of a new program	If it starts to get loud because of the content.	Very satisfied	Moderately satisfied	Moderately difficult	Very difficult	Turn up volume of TV or video
C	2015-06-30 22:37:06	2015-06-30 22:52:38	Yes	This study has been explained to me and any questions I had have been answered. I know that I may leave the study at any time. I agree to the use of my information as described in this form. I agree to take part in this study.	Female	68	Fair	Some	6	0	0	1	0	0	Often	Never	Never	Never	Often	Never	Never	Never	Often	Never	Sometimes	Never	Between 140 and 220 square feet (13 to 20 square metres)	No	Between 8 and 12 feet (2.4 to 3.7 metres)	Speakers in the TV					Sometimes	Sometimes	Sometimes	Sometimes	Often	Sometimes	Sometimes	Very important	Before/after commercials	Because it goes from me not being able to hear the program very well at all to blaring at me.	Moderately satisfied	Slightly satisfied	Slightly difficult	Moderately difficult	Turn up volume of TV or video
C	2015-06-30 22:25:52	2015-06-30 22:44:33	Yes	This study has been explained to me and any questions I had have been answered. I know that I may leave the study at any time. I agree to the use of my information as described in this form. I agree to take part in this study.	Female	53	Good	Some	6					1	Always	Sometimes	Never	Rarely	Always	Always	Often	Rarely	Often	Never	Often	Never	Between 140 and 220 square feet (13 to 20 square metres)	Yes	Between 5 and 8 feet (1.5 to 2.4 metres)	Speakers in the TV					Rarely	Never	Always	Sometimes	Rarely	Often	Sometimes	Extremely important	At the beginning of a new program	I have trouble hearing the program.	Very satisfied	Slightly satisfied	Slightly difficult	Moderately difficult	Turn up volume of TV or video
C	2015-06-30 22:19:10	2015-06-30 22:33:47	Yes	This study has been explained to me and any questions I had have been answered. I know that I may leave the study at any time. I agree to the use of my information as described in this form. I agree to take part in this study.	Female	57	Good	Considerable	1	2	1	1	4	0	Always	Never	Never	Never	Often	Rarely	Sometimes	Sometimes	Often	Never	Often	Never	Between 140 and 220 square feet (13 to 20 square metres)	Yes	More than 12 feet (> 3.7 metres)	Speakers in the TV					Often	Often	Often	Never	Often	Sometimes	Sometimes	Extremely important	Every few minutes	volume level of show changes, surrounding noise makes it hard to hear tv.	Moderately satisfied	Not at all satisfied	Very difficult	Extremely difficult	Turn up volume of TV or video
C	2015-06-30 22:03:40	2015-06-30 22:14:21	Yes	This study has been explained to me and any questions I had have been answered. I know that I may leave the study at any time. I agree to the use of my information as described in this form. I agree to take part in this study.	Male	56	Good	A little	2	1	2	3	0	1	Often	Never	Rarely	Rarely	Often	Often	Often	Often	Always	Rarely	Sometimes	Rarely	Between 220 and 320 square feet (20 to 30 square metres)	Yes	Between 5 and 8 feet (1.5 to 2.4 metres)	Speakers in the TV			Other (please specify)	No external speakers	Often	Often	Often	Rarely	Sometimes	Sometimes	Rarely	Very important	Every few minutes	To adjust for the different volume levels of the programming	Very satisfied	Moderately satisfied	Not at all difficult	Moderately difficult	Turn up volume of TV or video
C	2015-06-30 21:57:32	2015-06-30 22:30:32	Yes	This study has been explained to me and any questions I had have been answered. I know that I may leave the study at any time. I agree to the use of my information as described in this form. I agree to take part in this study.	Male	56	Fair	None	3			3			Often	Never	Never	Never	Often	Sometimes	Never	Never	Always	Never	Rarely	Often	Less than 140 square feet (< 13 square metres)	Yes	Between 8 and 12 feet (2.4 to 3.7 metres)	Speakers in the TV					Rarely	Sometimes	Rarely	Rarely	Always	Often	Always	Very important	Every few minutes	to hear	Very satisfied	Moderately satisfied	Moderately difficult	Slightly difficult
C	2015-06-30 21:51:58	2015-06-30 22:39:00	Yes	This study has been explained to me and any questions I had have been answered. I know that I may leave the study at any time. I agree to the use of my information as described in this form. I agree to take part in this study.	Male	54	Good	None	20	4	4	8	5	4	Always	Never	Never	Never	Always	Sometimes	Rarely	Rarely	Sometimes	Rarely	Always	Never	Between 220 and 320 square feet (20 to 30 square metres)	No	Between 5 and 8 feet (1.5 to 2.4 metres)	Speakers in the TV			Surround sound system (5 or more loudspeakers)		Never	Sometimes	Rarely	Never	Rarely	Often	Rarely	Very important	At the beginning of a new program	I would change the volume to hear the TV better.	Very satisfied	Moderately satisfied	Slightly difficult	Moderately difficult	Turn up volume of TV or video
C	2015-06-30 21:49:00	2015-06-30 22:03:53	Yes	This study has been explained to me and any questions I had have been answered. I know that I may leave the study at any time. I agree to the use of my information as described in this form. I agree to take part in this study.	Female	56	Excellent	None	1	0	2	0	1	0	Often	Sometimes	Never	Never	Often	Often	Often	Sometimes	Often	Often	Often	Sometimes	Between 140 and 220 square feet (13 to 20 square metres)	Yes	More than 12 feet (> 3.7 metres)	Speakers in the TV					Rarely	Sometimes	Sometimes	Rarely	Often	Sometimes	Never	Moderately important	At the beginning of a new program	Sometimes a new show comes on and I cant hear what the people in the show are saying.	Moderately satisfied	Moderately satisfied	Slightly difficult	Slightly difficult	Turn up volume of TV or video
C	2015-06-30 21:25:07	2015-06-30 21:51:38	Yes	This study has been explained to me and any questions I had have been answered. I know that I may leave the study at any time. I agree to the use of my information as described in this form. I agree to take part in this study.	Male	58	Good	Some	5	2	4	0	5	0	Sometimes	Often	Sometimes	Sometimes	Rarely	Rarely	Sometimes	Sometimes	Sometimes	Often	Often	Often	Between 140 and 220 square feet (13 to 20 square metres)	Yes	Less than 5 feet (< 1.5 metres)	Speakers in the TV			Three external loudspeakers (left, centre and right)		Often	Sometimes	Sometimes	Often	Sometimes	Sometimes	Sometimes	Very important	At the beginning of a new program	to hear better	Slightly satisfied	Moderately satisfied	Moderately difficult	Moderately difficult
C	2015-06-30 21:39:46	2015-06-30 22:13:05	Yes	This study has been explained to me and any questions I had have been answered. I know that I may leave the study at any time. I agree to the use of my information as described in this form. I agree to take part in this study.	Male	59	Excellent	None	3	1	2	2	2	0	Always	Rarely	Never	Never	Often	Sometimes	Rarely	Never	Often	Never	Often	Never	Between 140 and 220 square feet (13 to 20 square metres)	Yes	Between 5 and 8 feet (1.5 to 2.4 metres)	Speakers in the TV		Headphones or TV ears			Rarely	Sometimes	Often	Rarely	Often	Often	Sometimes	Very important		The commercials are much louder then the show being watched.	Moderately satisfied	Slightly satisfied	Moderately difficult	Moderately difficult	Turn up volume of TV or video
C	2015-06-30 21:35:15	2015-06-30 21:47:55	Yes	This study has been explained to me and any questions I had have been answered. I know that I may leave the study at any time. I agree to the use of my information as described in this form. I agree to take part in this study.	Male	53	Good	None	2	0	0	4	4	0	Often	Never	Never	Never	Often	Often	Rarely	Never	Often	Sometimes	Rarely	Never	Between 140 and 220 square feet (13 to 20 square metres)	No	Between 8 and 12 feet (2.4 to 3.7 metres)	Speakers in the TV					Sometimes	Rarely	Often	Often	Often	Often	Never	Moderately important	At the beginning of a new program	sometimes cant make out waht people are saying or the music is too loud but teh dialog too low	Moderately satisfied	Slightly satisfied	Slightly difficult	Moderately difficult	Turn up volume of TV or video
C	2015-06-30 21:32:56	2015-06-30 21:50:38	Yes	This study has been explained to me and any questions I had have been answered. I know that I may leave the study at any time. I agree to the use of my information as described in this form. I agree to take part in this study.	Female	61	Fair	Some	4	2	0	2	2	0	Always	Never	Never	Never	Always	Sometimes	Rarely	Rarely	Always	Never	Often	Sometimes	Between 320 and 420 square feet (30 to 40 square metres)	Yes	Between 8 and 12 feet (2.4 to 3.7 metres)		External loudspeakers		Surround sound system (5 or more loudspeakers)		Sometimes	Often	Often	Sometimes	Sometimes	Often	Never	Extremely important	Before/after commercials	Sometime dialog only is too quiet.	Very satisfied	Moderately satisfied	Slightly difficult	Moderately difficult	Turn up volume of TV or video
C	2015-06-30 21:19:07	2015-06-30 21:35:59	Yes	This study has been explained to me and any questions I had have been answered. I know that I may leave the study at any time. I agree to the use of my information as described in this form. I agree to take part in this study.	Female	60	Good	A little	2	1	1	1	1	0	Often	Never	Never	Never	Often	Rarely	Rarely	Never	Often	Never	Sometimes	Never	Between 140 and 220 square feet (13 to 20 square metres)	Yes	Between 5 and 8 feet (1.5 to 2.4 metres)	Speakers in the TV					Rarely	Sometimes	Sometimes	Rarely	Sometimes	Often	Rarely	Very important	Before/after commercials	Commercials often seem louder than shows. If anyone is speaking with an accent of any kind, I turn up the volume because I have a hard time hearing/understanding them.	Very satisfied	Slightly satisfied	Slightly difficult	Moderately difficult	Turn up volume of TV or video
C	2015-06-30 21:14:33	2015-06-30 21:30:57	Yes	This study has been explained to me and any questions I had have been answered. I know that I may leave the study at any time. I agree to the use of my information as described in this form. I agree to take part in this study.	Male	50	Good	A little	1	1	1	1	0	0	Often	Rarely	Never	Never	Often	Rarely	Sometimes	Sometimes	Often	Never	Never	Never	Between 140 and 220 square feet (13 to 20 square metres)	Yes	Between 8 and 12 feet (2.4 to 3.7 metres)	Speakers in the TV	External loudspeakers		Two external loudspeakers (left and right)		Sometimes	Often	Sometimes	Rarely	Sometimes	Rarely	Rarely	Very important	Before/after commercials	Noise on show such as explosions or car chases and actors speaking. Commercials tend to be louder	Slightly satisfied	Slightly satisfied	Slightly difficult	Moderately difficult	Turn up volume of TV or video
C	2015-06-30 21:13:43	2015-06-30 21:25:13	Yes	This study has been explained to me and any questions I had have been answered. I know that I may leave the study at any time. I agree to the use of my information as described in this form. I agree to take part in this study.	Male	56	Good	A little	2	1		2			Often	Rarely	Never	Never	Often	Sometimes	Rarely	Never	Sometimes	Never	Often	Never	Between 140 and 220 square feet (13 to 20 square metres)	Yes	Between 5 and 8 feet (1.5 to 2.4 metres)	Speakers in the TV					Rarely	Rarely	Rarely	Rarely	Sometimes	Often	Often	Very important	At the beginning of a new program	Different shows are louder/quieter.	Very satisfied	Slightly satisfied	Slightly difficult	Moderately difficult	Turn up volume of TV or video
C	2015-06-30 21:11:17	2015-06-30 21:21:26	Yes	This study has been explained to me and any questions I had have been answered. I know that I may leave the study at any time. I agree to the use of my information as described in this form. I agree to take part in this study.	Female	55	Good	A little	1	3	1	1	2	0	Often	Sometimes	Sometimes	Never	Often	Often	Often	Often	Often	Rarely	Sometimes	Rarely	Between 220 and 320 square feet (20 to 30 square metres)	Yes	Between 8 and 12 feet (2.4 to 3.7 metres)	Speakers in the TV					Sometimes	Sometimes	Sometimes	Sometimes	Sometimes	Often	Rarely	Very important	Only once after switching on the device	If background noise increased or if the show volume increased.	Very satisfied	Slightly satisfied	Slightly difficult	Very difficult	Turn up volume of TV or video
C	2015-06-30 21:08:24	2015-06-30 21:36:50	Yes	This study has been explained to me and any questions I had have been answered. I know that I may leave the study at any time. I agree to the use of my information as described in this form. I agree to take part in this study.	Male	52	Good	A little	2	0	4	1	1	0	Always	Never	Never	Sometimes	Often	Sometimes	Sometimes	Sometimes	Always	Never	Never	Never	Between 320 and 420 square feet (30 to 40 square metres)	Yes	Between 8 and 12 feet (2.4 to 3.7 metres)	Speakers in the TV	External loudspeakers		Sound bar (single, wide, external loudspeaker enclosure typically placed in front of the TV)		Often	Often	Often	Rarely	Often	Often	Rarely	Very important	At the beginning of a new program	Some videos (avi/mp4) frequently have different volume levels or the vocal/voice track gets overwhelmed by soundtrack/effects, etc. Or sometimes there is talking in the room	Moderately satisfied	Moderately satisfied	Not at all difficult	Slightly difficult	Turn up volume of TV or video
C	2015-06-30 20:46:24	2015-06-30 20:55:07	Yes	This study has been explained to me and any questions I had have been answered. I know that I may leave the study at any time. I agree to the use of my information as described in this form. I agree to take part in this study.	Male		Fair	A little	1	1	1	0	2	0	Rarely								Sometimes	Sometimes	Often	Often	Between 140 and 220 square feet (13 to 20 square metres)	Yes	Between 5 and 8 feet (1.5 to 2.4 metres)	Speakers in the TV			Sound bar (single, wide, external loudspeaker enclosure typically placed in front of the TV)		Sometimes	Sometimes	Often	Never	Always	Sometimes	Sometimes	Very important	Only once after switching on the device	Usually to turn it up.	Very satisfied	Very satisfied	Not at all difficult	Not at all difficult	Turn up volume of TV or video
C	2015-06-30 20:41:19	2015-06-30 21:04:21	Yes	This study has been explained to me and any questions I had have been answered. I know that I may leave the study at any time. I agree to the use of my information as described in this form. I agree to take part in this study.	Female	50	Fair	Some	3	2	2	4	4	0	Always	Never	Never	Never	Always	Never	Never	Never	Often	Never	Often	Never	Between 140 and 220 square feet (13 to 20 square metres)	Yes	Between 8 and 12 feet (2.4 to 3.7 metres)		External loudspeakers		Surround sound system (5 or more loudspeakers)		Sometimes	Rarely	Often	Often	Often	Often	Sometimes	Very important	Every few minutes	commercials and background music are so loud while dialog is much softer	Very satisfied	Slightly satisfied	Not at all difficult	Slightly difficult	Turn up volume of TV or video
C	2015-06-30 20:39:50	2015-06-30 20:56:24	Yes	This study has been explained to me and any questions I had have been answered. I know that I may leave the study at any time. I agree to the use of my information as described in this form. I agree to take part in this study.	Female	68	Fair	Considerable	10	7	1	0	0	0					Always			Sometimes	Often	Never	Rarely	Never			Less than 5 feet (< 1.5 metres)	Speakers in the TV					Rarely	Sometimes	Often	Sometimes	Often	Often	Often	Very important	Before/after commercials	Because it is either to low or too high	Very satisfied	Slightly satisfied	Moderately difficult		Turn up volume of TV or video
C	2015-06-30 20:33:57	2015-06-30 20:51:24	Yes	This study has been explained to me and any questions I had have been answered. I know that I may leave the study at any time. I agree to the use of my information as described in this form. I agree to take part in this study.	Female	58	Good	None	3	0	0	8	0	0	Always	Never	Never	Never	Always	Rarely	Never	Never	Always	Never	Never	Never	Between 140 and 220 square feet (13 to 20 square metres)	Yes	Between 8 and 12 feet (2.4 to 3.7 metres)	Speakers in the TV					Sometimes	Sometimes	Rarely	Never	Often	Never	Sometimes	Extremely important	Only once after switching on the device	Make it louder	Very satisfied	Moderately satisfied	Slightly difficult	Slightly difficult
C	2015-06-30 20:33:11	2015-06-30 20:59:33	Yes	This study has been explained to me and any questions I had have been answered. I know that I may leave the study at any time. I agree to the use of my information as described in this form. I agree to take part in this study.	Female	50	Good	A little	2	2	2	1	1	0	Often	Sometimes	Rarely	Rarely	Often	Sometimes	Sometimes	Rarely	Sometimes	Never	Often	Sometimes	Less than 140 square feet (< 13 square metres)	Yes	Less than 5 feet (< 1.5 metres)	Speakers in the TV	External loudspeakers		Two external loudspeakers (left and right)		Sometimes	Sometimes	Sometimes	Sometimes	Often	Sometimes	Never	Very important	At the beginning of a new program	N/A	Moderately satisfied	Moderately satisfied	Slightly difficult	Slightly difficult	Turn up volume of TV or video
C	2015-06-30 20:30:59	2015-06-30 21:00:02	Yes	This study has been explained to me and any questions I had have been answered. I know that I may leave the study at any time. I agree to the use of my information as described in this form. I agree to take part in this study.	Male	55	Fair	A little	2	4	2	0	0	0	Often	Rarely	Sometimes	Sometimes	Rarely	Often	Sometimes	Never	Always	Rarely	Sometimes	Never	Between 220 and 320 square feet (20 to 30 square metres)	No	Between 5 and 8 feet (1.5 to 2.4 metres)	Speakers in the TV					Sometimes	Sometimes	Rarely	Rarely	Sometimes	Often	Sometimes	Moderately important	Every few minutes	sometimes it gets quiet and sometimes it gets loud.	Slightly satisfied	Slightly satisfied	Moderately difficult	Moderately difficult	Turn up volume of TV or video
C	2015-06-30 20:29:57	2015-06-30 20:51:48	Yes	This study has been explained to me and any questions I had have been answered. I know that I may leave the study at any time. I agree to the use of my information as described in this form. I agree to take part in this study.	Female	60	Good	Considerable	5	1	1	0	1	1	Always	Never	Never	Never	Always	Sometimes	Sometimes	Rarely	Often	Never	Often	Rarely	Between 140 and 220 square feet (13 to 20 square metres)	Yes	Between 5 and 8 feet (1.5 to 2.4 metres)	Speakers in the TV	External loudspeakers		Sound bar (single, wide, external loudspeaker enclosure typically placed in front of the TV)		Often	Sometimes	Sometimes	Sometimes	Often	Often	Rarely	Extremely important	At the beginning of a new program	Want to hear the show better	Very satisfied	Not at all satisfied	Moderately difficult	Moderately difficult
C	2015-06-30 20:25:50	2015-06-30 20:35:02	Yes	This study has been explained to me and any questions I had have been answered. I know that I may leave the study at any time. I agree to the use of my information as described in this form. I agree to take part in this study.	Male	52	Excellent	None	2	0	3	3	0	0	Sometimes	Sometimes	Often	Often	Sometimes	Always	Sometimes	Sometimes	Sometimes	Sometimes	Sometimes	Rarely	Between 140 and 220 square feet (13 to 20 square metres)	Yes	Less than 5 feet (< 1.5 metres)			Headphones or TV ears			Sometimes	Sometimes	Sometimes	Rarely	Always	Rarely	Never	Very important	Before/after commercials	Different channels have different volumes.	Moderately satisfied	Moderately satisfied	Slightly difficult	Slightly difficult	Turn up volume of TV or video
C	2015-06-30 20:25:02	2015-06-30 20:37:10	Yes	This study has been explained to me and any questions I had have been answered. I know that I may leave the study at any time. I agree to the use of my information as described in this form. I agree to take part in this study.	Male	53	Good	None	2	2	1	1	1	0	Often	Never	Never	Never	Often	Sometimes	Rarely	Never	Always	Rarely	Never	Never	Less than 140 square feet (< 13 square metres)	No	Between 5 and 8 feet (1.5 to 2.4 metres)	Speakers in the TV					Never	Sometimes	Sometimes	Never	Often	Sometimes	Often	Very important	Every few minutes	I can't hear what the actors are saying.	Moderately satisfied	Slightly satisfied	Moderately difficult	Moderately difficult	Turn up volume of TV or video
C	2015-06-30 20:23:20	2015-06-30 20:32:38	Yes	This study has been explained to me and any questions I had have been answered. I know that I may leave the study at any time. I agree to the use of my information as described in this form. I agree to take part in this study.	Male	55	Fair	Some	2	1	0	0	0	0	Sometimes	Sometimes	Sometimes	Sometimes	Sometimes	Sometimes	Sometimes	Sometimes	Sometimes	Sometimes	Sometimes	Sometimes	Less than 140 square feet (< 13 square metres)	Yes	Less than 5 feet (< 1.5 metres)	Speakers in the TV		Headphones or TV ears			Sometimes	Sometimes	Sometimes	Sometimes	Sometimes	Sometimes	Sometimes	Moderately important	Never		Moderately satisfied	Moderately satisfied	Moderately difficult	Moderately difficult
C	2015-06-30 20:21:38	2015-06-30 20:34:25	Yes	This study has been explained to me and any questions I had have been answered. I know that I may leave the study at any time. I agree to the use of my information as described in this form. I agree to take part in this study.	Female	52	Fair	A little	0	3	0	0	0	0	Always	Never	Never	Never	Rarely	Often	Never	Rarely	Always	Never	Never	Never	Between 220 and 320 square feet (20 to 30 square metres)	Yes	Less than 5 feet (< 1.5 metres)			Headphones or TV ears	Other (please specify)	none	Sometimes	Sometimes	Often	Rarely	Sometimes	Rarely	Never	Very important	Never		Moderately satisfied	Slightly satisfied	Slightly difficult	Slightly difficult	Turn up volume of TV or video
C	2015-06-30 20:19:16	2015-06-30 20:33:19	Yes	This study has been explained to me and any questions I had have been answered. I know that I may leave the study at any time. I agree to the use of my information as described in this form. I agree to take part in this study.	Female	66	Good	A little	11	0	2	6	10	0	Always	Never	Never	Sometimes	Always	Never	Never	Never	Always	Never	Sometimes	Never	Between 320 and 420 square feet (30 to 40 square metres)	Yes	Between 5 and 8 feet (1.5 to 2.4 metres)	Speakers in the TV					Sometimes	Often	Always	Always	Always	Often	Always	Extremely important	Before/after commercials	to loud or to low	Slightly satisfied	Not at all satisfied	Moderately difficult	Very difficult	Turn up volume of TV or video
C	2015-06-30 20:18:18	2015-06-30 20:28:07	Yes	This study has been explained to me and any questions I had have been answered. I know that I may leave the study at any time. I agree to the use of my information as described in this form. I agree to take part in this study.	Female	52	Fair	Some	5	1	0	5	5	1	Always	Never	Never	Never	Always	Rarely	Rarely	Never	Always	Never	Always	Never	Between 220 and 320 square feet (20 to 30 square metres)	Yes	Between 5 and 8 feet (1.5 to 2.4 metres)	Speakers in the TV					Sometimes	Never	Always	Always	Never	Always	Never	Very important	Before/after commercials	Sometimes the volume seems to change on its own. The commercials are sometimes louder than the program or the program is louder than the commercials. Or sometimes they're softer than the other too.	Very satisfied	Slightly satisfied	Not at all difficult	Moderately difficult	Turn up volume of TV or video
C	2015-06-30 20:09:31	2015-06-30 20:34:53	Yes	This study has been explained to me and any questions I had have been answered. I know that I may leave the study at any time. I agree to the use of my information as described in this form. I agree to take part in this study.	Male	58	Good	A little	2	2	0	0	4	0	Often	Never	Never	Never	Often	Rarely	Never	Rarely	Often	Never	Never	Never	Between 140 and 220 square feet (13 to 20 square metres)	No	Between 8 and 12 feet (2.4 to 3.7 metres)	Speakers in the TV					Rarely	Sometimes	Sometimes	Rarely	Rarely	Sometimes	Often	Extremely important	At the beginning of a new program	I adjust the volume upward due to inability to clearly hear the dialogue	Moderately satisfied	Not at all satisfied	Slightly difficult	Slightly difficult	Turn up volume of TV or video
C	2015-06-30 20:09:17	2015-06-30 20:20:18	Yes	This study has been explained to me and any questions I had have been answered. I know that I may leave the study at any time. I agree to the use of my information as described in this form. I agree to take part in this study.	Female	52	Excellent	Some	5	1	1	0	0	1	Always	Never	Never	Never	Always	Never	Rarely	Never	Always	Never	Sometimes	Sometimes	Less than 140 square feet (< 13 square metres)	No	Between 5 and 8 feet (1.5 to 2.4 metres)	Speakers in the TV					Sometimes	Often	Often	Rarely	Often	Rarely	Never	Very important	Every few minutes	Shows vs commercials have different loudness and when people talk in the house and it drifts to my space.	Slightly satisfied	Not at all satisfied	Slightly difficult	Very difficult	Turn up volume of TV or video
C	2015-06-30 19:54:44	2015-06-30 20:21:17	Yes	This study has been explained to me and any questions I had have been answered. I know that I may leave the study at any time. I agree to the use of my information as described in this form. I agree to take part in this study.	Female	64	Excellent	None	4	1	0	1	0	0	Often	Never	Never	Always	Often	Often	Often	Often	Always	Never	Rarely	Never	Between 220 and 320 square feet (20 to 30 square metres)	Yes	Between 8 and 12 feet (2.4 to 3.7 metres)	Speakers in the TV					Rarely	Rarely	Often	Never	Often	Rarely	Never	Very important	Before/after commercials	turn down volume for commercials & then turn back up for show. sometimes turn up randomly if cant hear parts of show such as soft conversation.	Moderately satisfied	Slightly satisfied	Moderately difficult	Very difficult	Turn up volume of TV or video
C	2015-06-30 19:51:19	2015-06-30 20:03:50	Yes	This study has been explained to me and any questions I had have been answered. I know that I may leave the study at any time. I agree to the use of my information as described in this form. I agree to take part in this study.	Female	60	Fair	A little	3	0	0	2	2	0	Always	Never	Never	Never	Always	Sometimes	Sometimes	Sometimes	Always	Never	Never	Never	Between 220 and 320 square feet (20 to 30 square metres)	No	Between 8 and 12 feet (2.4 to 3.7 metres)	Speakers in the TV					Sometimes	Sometimes	Sometimes	Sometimes	Sometimes	Sometimes	Never	Extremely important	Before/after commercials	I have to focus to hear and I don't want the commercials that loud.	Moderately satisfied	Not at all satisfied	Very difficult	Extremely difficult	Turn up volume of TV or video
C	2015-06-30 19:47:44	2015-06-30 20:09:16	Yes	This study has been explained to me and any questions I had have been answered. I know that I may leave the study at any time. I agree to the use of my information as described in this form. I agree to take part in this study.	Male	55	Good	A little	3	2	1	0	1	0	Always	Sometimes	Sometimes	Never	Always	Sometimes	Sometimes	Often	Always	Sometimes	Always	Sometimes	Between 140 and 220 square feet (13 to 20 square metres)	No	Between 5 and 8 feet (1.5 to 2.4 metres)	Speakers in the TV			Surround sound system (5 or more loudspeakers)		Rarely	Sometimes	Sometimes	Often	Always	Always	Always	Moderately important	At the beginning of a new program	To turn the volume up on the TV.	Very satisfied	Moderately satisfied	Slightly difficult	Moderately difficult	Turn up volume of TV or video
C	2015-06-30 19:33:44	2015-06-30 19:46:23	Yes	This study has been explained to me and any questions I had have been answered. I know that I may leave the study at any time. I agree to the use of my information as described in this form. I agree to take part in this study.	Female	57	Good	A little	5	0	0	0	3	0	Often	Never	Never	Never	Often	Sometimes	Never	Never	Often	Never	Rarely	Never	Between 320 and 420 square feet (30 to 40 square metres)		Between 8 and 12 feet (2.4 to 3.7 metres)	Speakers in the TV					Sometimes	Sometimes	Often	Rarely	Often	Often	Rarely	Very important	Every few minutes	To adjust volume for commercials or if I change channels	Moderately satisfied	Slightly satisfied		Moderately difficult	Turn up volume of TV or video
C	2015-06-30 19:25:32	2015-06-30 19:33:25	Yes	This study has been explained to me and any questions I had have been answered. I know that I may leave the study at any time. I agree to the use of my information as described in this form. I agree to take part in this study.	Female	53	Good	None	0	4	3	0	5	0	Always	Sometimes	Always	Always	Always	Always		Always	Always	Never	Never	Never	Between 140 and 220 square feet (13 to 20 square metres)	Yes	Between 5 and 8 feet (1.5 to 2.4 metres)	Speakers in the TV			Other (please specify)	none	Often	Always	Sometimes	Never	Never	Never	Never	Extremely important	Never	none	Very satisfied	Moderately satisfied	Moderately difficult	Slightly difficult	Turn up volume of TV or video
C	2015-06-30 19:24:18	2015-06-30 19:30:57	Yes	This study has been explained to me and any questions I had have been answered. I know that I may leave the study at any time. I agree to the use of my information as described in this form. I agree to take part in this study.	Male	57	Good	A little	12	0	0	0	1	0	Always	Never	Never	Never	Always	Rarely	Never	Never	Always	Never	Never	Never	Between 140 and 220 square feet (13 to 20 square metres)	Yes	Between 5 and 8 feet (1.5 to 2.4 metres)	Speakers in the TV					Sometimes	Sometimes	Often	Rarely	Always	Always	Always	Very important	Every few minutes	Variation in broadcast volume	Moderately satisfied	Slightly satisfied	Slightly difficult	Moderately difficult	Turn up volume of TV or video
C	2015-06-30 19:16:51	2015-06-30 19:25:56	Yes	This study has been explained to me and any questions I had have been answered. I know that I may leave the study at any time. I agree to the use of my information as described in this form. I agree to take part in this study.	Male	55	Fair	Some	3	1	0	0	1	0	Always	Never	Never	Never	Always	Often	Never	Never	Often	Never	Often	Never	Between 140 and 220 square feet (13 to 20 square metres)	Yes	Between 8 and 12 feet (2.4 to 3.7 metres)	Speakers in the TV	External loudspeakers		Sound bar (single, wide, external loudspeaker enclosure typically placed in front of the TV)		Sometimes	Often	Often	Never	Rarely	Sometimes	Often	Extremely important	At the beginning of a new program	Cannot hear the TV	Very satisfied	Very satisfied	Moderately difficult	Extremely difficult	Turn up volume of TV or video
C	2015-06-30 19:13:53	2015-06-30 19:23:11	Yes	This study has been explained to me and any questions I had have been answered. I know that I may leave the study at any time. I agree to the use of my information as described in this form. I agree to take part in this study.	Male	55	Good	A little	6	0	0	0	1	0	Always	Never	Never	Never	Always	Never	Never	Never	Always	Never	Never	Never	Between 320 and 420 square feet (30 to 40 square metres)	Yes	Between 8 and 12 feet (2.4 to 3.7 metres)	Speakers in the TV					Sometimes	Sometimes	Rarely	Never	Always	Always	Rarely	Very important	Never		Very satisfied	Very satisfied	Not at all difficult	Slightly difficult
C	2015-06-30 19:12:22	2015-06-30 19:33:17	Yes	This study has been explained to me and any questions I had have been answered. I know that I may leave the study at any time. I agree to the use of my information as described in this form. I agree to take part in this study.	Male	56	Poor	Some	7	5	0	2	2	0	Often	Often	Sometimes	Often	Often	Sometimes	Often	Often	Rarely	Sometimes	Rarely	Rarely	Between 140 and 220 square feet (13 to 20 square metres)	Yes	Less than 5 feet (< 1.5 metres)	Speakers in the TV	External loudspeakers		Two external loudspeakers (left and right)		Often	Often	Often	Sometimes	Often	Always	Rarely	Extremely important	At the beginning of a new program	Some shows are louder some are not.	Moderately satisfied	Very satisfied	Slightly difficult	Moderately difficult	Turn up volume of TV or video
C	2015-06-30 18:43:45	2015-06-30 19:17:46	Yes	This study has been explained to me and any questions I had have been answered. I know that I may leave the study at any time. I agree to the use of my information as described in this form. I agree to take part in this study.	Female	51	Fair	Some	6	3	1	2	2	1	Always	Never	Never	Never	Always	Sometimes	Sometimes	Rarely	Always	Never	Sometimes	Never	Between 140 and 220 square feet (13 to 20 square metres)	Yes	Less than 5 feet (< 1.5 metres)	Speakers in the TV			Sound bar (single, wide, external loudspeaker enclosure typically placed in front of the TV)		Rarely	Often	Often	Often	Always	Always	Sometimes	Very important	At the beginning of a new program	sometimes I have a hard time hearing the program	Moderately satisfied	Slightly satisfied	Moderately difficult	Moderately difficult	Turn up volume of TV or video
C	2015-06-30 18:27:54	2015-06-30 18:47:21	Yes	This study has been explained to me and any questions I had have been answered. I know that I may leave the study at any time. I agree to the use of my information as described in this form. I agree to take part in this study.	Male	66	Good	None	4	8	2	0	2	0	Often	Never	Never	Never	Often	Often	Never	Never	Often	Rarely	Sometimes	Never	Between 220 and 320 square feet (20 to 30 square metres)	Yes	Between 5 and 8 feet (1.5 to 2.4 metres)	Speakers in the TV	External loudspeakers		Two external loudspeakers (left and right)		Sometimes	Often	Sometimes	Often	Often	Rarely	Never	Very important	Every few minutes	Because it's very difficult to hear it and sometimes the shows have varying audio levels. For example, most of the times it's too low and sometimes it's too loud. It's not too loud for me, but I am mindful of those around me, so I have to adjust it.	Moderately satisfied	Not at all satisfied	Moderately difficult	Extremely difficult	Turn up volume of TV or video
C	2015-06-30 18:27:19	2015-06-30 18:37:14	Yes	This study has been explained to me and any questions I had have been answered. I know that I may leave the study at any time. I agree to the use of my information as described in this form. I agree to take part in this study.	Male	50	Fair	A little	5	0	1	0	2	1	Often	Never	Rarely	Rarely	Always	Sometimes	Sometimes	Rarely	Sometimes	Often	Sometimes	Often	Between 140 and 220 square feet (13 to 20 square metres)	Yes	Between 5 and 8 feet (1.5 to 2.4 metres)	Speakers in the TV					Rarely	Sometimes	Often	Often	Sometimes	Often	Often	Moderately important	Only once after switching on the device	turn it up	Moderately satisfied	Moderately satisfied	Moderately difficult	Moderately difficult	Turn up volume of TV or video
C	2015-06-30 18:23:38	2015-06-30 18:29:03	Yes	This study has been explained to me and any questions I had have been answered. I know that I may leave the study at any time. I agree to the use of my information as described in this form. I agree to take part in this study.	Male	60	Fair	A little	2	2	2	0	4	0	Always	Rarely	Rarely	Rarely	Always	Rarely	Rarely	Never	Often	Never	Often	Never	Between 220 and 320 square feet (20 to 30 square metres)	Yes	Between 8 and 12 feet (2.4 to 3.7 metres)		External loudspeakers		Surround sound system (5 or more loudspeakers)		Rarely	Often	Often	Rarely	Often	Often	Often	Very important	Before/after commercials	If it gets too tough to hear dialog, or if the general volume of the program is too loud.	Moderately satisfied	Slightly satisfied	Moderately difficult	Slightly difficult	Turn up volume of TV or video
C	2015-06-30 18:20:21	2015-06-30 18:34:51	Yes	This study has been explained to me and any questions I had have been answered. I know that I may leave the study at any time. I agree to the use of my information as described in this form. I agree to take part in this study.	Female	54	Fair	A little	1	0	1	0	2	0	Often	Never	Never	Never	Often	Often	Sometimes	Never	Often	Never	Never	Never	Between 140 and 220 square feet (13 to 20 square metres)	Yes	Between 5 and 8 feet (1.5 to 2.4 metres)		External loudspeakers		Surround sound system (5 or more loudspeakers)		Sometimes	Sometimes	Rarely	Never	Sometimes	Rarely	Rarely	Very important	At the beginning of a new program	commercials are loud so you turn them down and then turn up the volume for the show you are watching	Very satisfied	Slightly satisfied	Slightly difficult	Very difficult	Turn up volume of TV or video
C	2015-06-30 18:16:25	2015-06-30 18:58:55	Yes	This study has been explained to me and any questions I had have been answered. I know that I may leave the study at any time. I agree to the use of my information as described in this form. I agree to take part in this study.	Female	54	Good	A little	4	0	2	0	1	0	Always	Never	Never	Never	Often	Rarely	Never	Never	Often	Never	Sometimes	Never	Between 220 and 320 square feet (20 to 30 square metres)	Yes	Between 8 and 12 feet (2.4 to 3.7 metres)	Speakers in the TV					Sometimes	Rarely	Rarely	Sometimes	Sometimes	Never	Never	Very important	At the beginning of a new program	If there is a quiet scene, I might change the volume up.	Very satisfied	Slightly satisfied	Moderately difficult	Very difficult	Turn up volume of TV or video
C	2015-06-30 18:12:36	2015-06-30 18:29:45	Yes	This study has been explained to me and any questions I had have been answered. I know that I may leave the study at any time. I agree to the use of my information as described in this form. I agree to take part in this study.	Male	62	Good	A little	1	3	0	5	3	0	Always	Never	Never	Never	Rarely	Often	Rarely	Never	Rarely	Never	Often	Never	Less than 140 square feet (< 13 square metres)	No	Less than 5 feet (< 1.5 metres)	Speakers in the TV		Headphones or TV ears			Often	Sometimes	Sometimes	Rarely	Sometimes	Sometimes	Sometimes	Very important	Never		Moderately satisfied	Slightly satisfied	Moderately difficult	Moderately difficult	Turn up volume of TV or video
C	2015-06-30 18:01:43	2015-06-30 18:57:50	Yes	This study has been explained to me and any questions I had have been answered. I know that I may leave the study at any time. I agree to the use of my information as described in this form. I agree to take part in this study.	Male	68	Good	A little	5	3	0	0	2	0	Always	Never	Never	Never	Always	Rarely	Never	Never	Always	Never	Sometimes	Sometimes	Between 220 and 320 square feet (20 to 30 square metres)	Yes	More than 12 feet (> 3.7 metres)	Speakers in the TV	External loudspeakers		Sound bar (single, wide, external loudspeaker enclosure typically placed in front of the TV)		Often	Sometimes	Sometimes	Sometimes	Often	Sometimes	Always	Very important	Every few minutes	Have a hard time making out the dialogue.	Very satisfied	Slightly satisfied	Moderately difficult	Very difficult	Turn up volume of TV or video
C	2015-06-30 17:59:37	2015-06-30 18:13:15	Yes	This study has been explained to me and any questions I had have been answered. I know that I may leave the study at any time. I agree to the use of my information as described in this form. I agree to take part in this study.	Female	54	Good	None	3	1	1	1	0	0	Often	Sometimes	Rarely	Never	Often	Often	Sometimes	Sometimes	Often	Never	Sometimes	Never	Between 220 and 320 square feet (20 to 30 square metres)	Yes	More than 12 feet (> 3.7 metres)	Speakers in the TV			Other (please specify)	do not use	Sometimes	Sometimes	Sometimes	Rarely	Sometimes	Sometimes	Rarely	Very important	At the beginning of a new program	To be able to hear better	Extremely satisfied	Slightly satisfied	Slightly difficult	Slightly difficult	Turn up volume of TV or video
C	2015-06-30 17:57:04	2015-06-30 18:14:12	Yes	This study has been explained to me and any questions I had have been answered. I know that I may leave the study at any time. I agree to the use of my information as described in this form. I agree to take part in this study.	Female	51	Good	None	4	0	1	1	0	0	Always	Never	Never	Never	Always		Sometimes	Never	Always	Never	Never		Between 320 and 420 square feet (30 to 40 square metres)	Yes	Between 5 and 8 feet (1.5 to 2.4 metres)	Speakers in the TV					Sometimes	Often	Often	Rarely	Often	Often	Sometimes	Extremely important	Every few minutes	if I am watch a movie and it gets louder. Or when my husband is asleep. i will turn it up so I can hear. I have to waite until he falls asleep before I can do this		Not at all satisfied	Slightly difficult	Slightly difficult	Turn up volume of TV or video
C	2015-06-30 17:48:58	2015-06-30 17:59:24	Yes	This study has been explained to me and any questions I had have been answered. I know that I may leave the study at any time. I agree to the use of my information as described in this form. I agree to take part in this study.	Female	52	Fair	Some	1	2	0	0	5	0	Always	Never	Never	Never	Often	Rarely	Sometimes	Never	Often	Never	Sometimes	Never	Between 140 and 220 square feet (13 to 20 square metres)	Yes	Less than 5 feet (< 1.5 metres)	Speakers in the TV		Headphones or TV ears	Other (please specify)	n/a	Sometimes	Never	Rarely	Never	Sometimes	Rarely	Rarely	Very important	Only once after switching on the device		Moderately satisfied	Moderately satisfied	Slightly difficult	Moderately difficult	Turn up volume of TV or video
C	2015-06-30 17:47:40	2015-06-30 18:14:07	Yes	This study has been explained to me and any questions I had have been answered. I know that I may leave the study at any time. I agree to the use of my information as described in this form. I agree to take part in this study.	Male	63	Excellent	None	2	1	1	0	1	0	Always	Never	Never	Never	Always	Never	Sometimes	Rarely			Always		Between 220 and 320 square feet (20 to 30 square metres)	Yes	Between 5 and 8 feet (1.5 to 2.4 metres)	Speakers in the TV					Sometimes	Often	Rarely	Never	Always	Never	Often	Very important	Every few minutes	Sometimes music background is louder, sometimes the actors are speaking softly and I can only hear bits and pieces of what they are saying	Moderately satisfied	Moderately satisfied	Slightly difficult	Moderately difficult
C	2015-06-30 17:45:51	2015-06-30 18:14:01	Yes	This study has been explained to me and any questions I had have been answered. I know that I may leave the study at any time. I agree to the use of my information as described in this form. I agree to take part in this study.	Female	60	Good	None	3						Always	Never	Never	Never	Always	Rarely	Rarely	Never	Always	Sometimes	Never	Never	Between 320 and 420 square feet (30 to 40 square metres)	No	Between 8 and 12 feet (2.4 to 3.7 metres)	Speakers in the TV	External loudspeakers		Two external loudspeakers (left and right)		Often	Sometimes	Often	Sometimes	Often	Never	Never	Very important	At the beginning of a new program	The volume seems to change from program to program and if there is background noise in the room I need to raise the volume to hear.	Moderately satisfied	Slightly satisfied	Slightly difficult	Extremely difficult	Turn up volume of TV or video
C	2015-06-30 17:45:21	2015-06-30 18:02:33	Yes	This study has been explained to me and any questions I had have been answered. I know that I may leave the study at any time. I agree to the use of my information as described in this form. I agree to take part in this study.	Male	54	Good	A little	2	1	0	1	2	0	Often	Rarely	Never	Never	Often	Often	Sometimes	Sometimes	Often	Sometimes	Often	Rarely	Between 220 and 320 square feet (20 to 30 square metres)	No	Between 5 and 8 feet (1.5 to 2.4 metres)	Speakers in the TV	External loudspeakers		Sound bar (single, wide, external loudspeaker enclosure typically placed in front of the TV)		Often	Sometimes	Often	Never	Often	Often	Often	Very important	At the beginning of a new program	To adjust the volume up so I can hear the show	Very satisfied	Slightly satisfied	Moderately difficult	Very difficult	Turn up volume of TV or video
C	2015-06-30 17:45:07	2015-06-30 18:01:45	Yes	This study has been explained to me and any questions I had have been answered. I know that I may leave the study at any time. I agree to the use of my information as described in this form. I agree to take part in this study.	Female	72	Good	A little	3	1	0	0	0	0	Often	Never	Never	Never	Always	Rarely	Rarely	Never	Always	Never	Sometimes	Never	Between 140 and 220 square feet (13 to 20 square metres)	Yes	Between 5 and 8 feet (1.5 to 2.4 metres)	Speakers in the TV	External loudspeakers		Surround sound system (5 or more loudspeakers)		Rarely	Rarely	Often	Sometimes	Often	Often	Rarely	Extremely important	Every few minutes	I can't hear the program or sometimes I turn it up or down if the commercial is much louder than the program.	Moderately satisfied	Moderately satisfied	Slightly difficult	Moderately difficult	Turn up volume of TV or video
C	2015-06-30 17:42:25	2015-06-30 18:26:17	Yes	This study has been explained to me and any questions I had have been answered. I know that I may leave the study at any time. I agree to the use of my information as described in this form. I agree to take part in this study.	Female	55	Good	A little	3	2	1	1	4	0	Always	Rarely	Rarely	Never	Always	Sometimes	Never	Rarely	Never	Often	Always	Rarely	Between 220 and 320 square feet (20 to 30 square metres)	Yes	Between 8 and 12 feet (2.4 to 3.7 metres)	Speakers in the TV	External loudspeakers		Two external loudspeakers (left and right)		Sometimes	Often	Rarely	Sometimes	Often	Never	Rarely	Very important	Before/after commercials	Because I can not understand some words.	Very satisfied	Slightly satisfied	Moderately difficult	Very difficult
C	2015-06-30 17:42:42	2015-06-30 17:53:33	Yes	This study has been explained to me and any questions I had have been answered. I know that I may leave the study at any time. I agree to the use of my information as described in this form. I agree to take part in this study.	Female	50	Fair	A little	5	2	3	0	4	0	Always	Never	Never	Never	Always	Rarely	Never	Never	Always	Never	Sometimes	Never	Between 220 and 320 square feet (20 to 30 square metres)	Yes	Between 5 and 8 feet (1.5 to 2.4 metres)	Speakers in the TV					Sometimes	Sometimes	Often	Rarely	Rarely	Often	Never	Extremely important	Before/after commercials	background noise gets too high, the volume on the program changes	Extremely satisfied	Not at all satisfied	Not at all difficult	Extremely difficult	Turn up volume of TV or video
C	2015-06-30 17:39:08	2015-06-30 18:04:43	Yes	This study has been explained to me and any questions I had have been answered. I know that I may leave the study at any time. I agree to the use of my information as described in this form. I agree to take part in this study.	Male	60	Very poor	A lot	3	1	0	0	1	0	Always	Never	Never	Never	Often	Often	Never	Never	Never	Never	Never	Always	Between 140 and 220 square feet (13 to 20 square metres)	No	Between 5 and 8 feet (1.5 to 2.4 metres)	Speakers in the TV					Sometimes	Never	Sometimes	Never	Often	Never	Never	Extremely important	Every few minutes	Some voices are harder to hear than others, or there is more background noise in one segment than in the previous one.	Slightly satisfied	Not at all satisfied	Moderately difficult	Extremely difficult	Turn up volume of TV or video
C	2015-06-30 17:39:35	2015-06-30 18:02:01	Yes	This study has been explained to me and any questions I had have been answered. I know that I may leave the study at any time. I agree to the use of my information as described in this form. I agree to take part in this study.	Male	67	Fair	A little	4		0	6	2		Always	Never	Never	Never	Always	Rarely	Rarely	Never	Often	Never	Always	Never	Less than 140 square feet (< 13 square metres)	Yes	Between 5 and 8 feet (1.5 to 2.4 metres)		External loudspeakers		Two external loudspeakers (left and right)		Rarely	Often	Sometimes	Rarely	Always	Rarely	Sometimes	Extremely important	At the beginning of a new program	I would change the volume up to hear better	Very satisfied	Moderately satisfied	Not at all difficult	Not at all difficult	Turn up volume of TV or video
C	2015-06-30 17:39:04	2015-06-30 18:00:10	Yes	This study has been explained to me and any questions I had have been answered. I know that I may leave the study at any time. I agree to the use of my information as described in this form. I agree to take part in this study.	Male	62	Excellent	None	4	2	0	0	2	0	Always	Rarely	Never	Never	Always	Never	Never	Never	Always	Often	Rarely	Often	Between 140 and 220 square feet (13 to 20 square metres)	No	Between 5 and 8 feet (1.5 to 2.4 metres)		External loudspeakers		Two external loudspeakers (left and right)		Rarely	Often	Rarely	Never	Sometimes	Sometimes	Never	Extremely important	At the beginning of a new program	gets hard to hear	Moderately satisfied	Slightly satisfied	Slightly difficult	Very difficult	Turn up volume of TV or video
C	2015-06-30 17:37:18	2015-06-30 17:51:30	Yes	This study has been explained to me and any questions I had have been answered. I know that I may leave the study at any time. I agree to the use of my information as described in this form. I agree to take part in this study.	Male	52	Good	None	1	2	1	1	3	0	Always	Never	Never	Never	Often	Often	Rarely	Never	Often	Never	Often	Never	Between 320 and 420 square feet (30 to 40 square metres)	Yes	Between 8 and 12 feet (2.4 to 3.7 metres)	Speakers in the TV	External loudspeakers		Surround sound system (5 or more loudspeakers)		Rarely	Often	Sometimes	Never	Sometimes	Always	Sometimes	Very important	Every few minutes	phone calls, commercials	Very satisfied	Moderately satisfied	Not at all difficult	Slightly difficult	Turn up volume of TV or video
C	2015-06-30 17:32:49	2015-06-30 17:59:19	Yes	This study has been explained to me and any questions I had have been answered. I know that I may leave the study at any time. I agree to the use of my information as described in this form. I agree to take part in this study.	Female	57	Good	None	5	0	0	0	0	0	Always	Never	Never	Never	Often	Never	Sometimes	Rarely	Sometimes	Never	Often	Never	Between 140 and 220 square feet (13 to 20 square metres)	Yes	Between 8 and 12 feet (2.4 to 3.7 metres)	Speakers in the TV					Sometimes	Often	Often	Rarely	Often	Sometimes	Never	Very important	Before/after commercials	Commercials are sometimes loud and usually annoying.	Very satisfied	Not at all satisfied	Slightly difficult	Slightly difficult	Turn up volume of TV or video
C	2015-06-30 17:33:24	2015-06-30 17:59:39	Yes	This study has been explained to me and any questions I had have been answered. I know that I may leave the study at any time. I agree to the use of my information as described in this form. I agree to take part in this study.	Male	59	Excellent	None	4	1	1	0	1	0	Always	Sometimes	Never	Never	Often	Sometimes	Never	Never	Always	Never	Never	Never	Between 220 and 320 square feet (20 to 30 square metres)	Yes	Less than 5 feet (< 1.5 metres)	Speakers in the TV					Rarely	Often	Sometimes	Rarely	Often	Often	Sometimes	Extremely important	Before/after commercials	Sometimes it's too loud other times it's not loud enough.	Very satisfied	Slightly satisfied	Slightly difficult	Slightly difficult	Turn up volume of TV or video
C	2015-06-30 17:33:24	2015-06-30 17:45:43	Yes	This study has been explained to me and any questions I had have been answered. I know that I may leave the study at any time. I agree to the use of my information as described in this form. I agree to take part in this study.	Male	51	Good	None	1	2	1	0	0	0	Always	Never	Never	Never	Always	Rarely	Never	Rarely	Always	Rarely	Rarely	Rarely	Between 220 and 320 square feet (20 to 30 square metres)	Yes	Between 5 and 8 feet (1.5 to 2.4 metres)	Speakers in the TV					Sometimes	Sometimes	Often	Never	Sometimes	Often	Rarely	Very important	Before/after commercials	The characters begin whispering or speaking softly. The music swells and becomes loud	Very satisfied	Moderately satisfied	Slightly difficult	Slightly difficult	Turn up volume of TV or video
C	2015-06-30 17:33:20	2015-06-30 17:47:43	Yes	This study has been explained to me and any questions I had have been answered. I know that I may leave the study at any time. I agree to the use of my information as described in this form. I agree to take part in this study.	Female	53	Good	A little	5	1	0	1	0	0	Always	Never	Sometimes	Never	Always	Sometimes	Sometimes	Rarely	Often	Never	Often	Never	Between 140 and 220 square feet (13 to 20 square metres)	No	Between 5 and 8 feet (1.5 to 2.4 metres)	Speakers in the TV			Sound bar (single, wide, external loudspeaker enclosure typically placed in front of the TV)		Often	Sometimes	Often	Never	Always	Sometimes	Never	Very important	Before/after commercials	to me it seems the volume goes up and down...down during the program but up during commercials	Slightly satisfied	Not at all satisfied	Slightly difficult	Moderately difficult	Turn up volume of TV or video
C	2015-06-30 17:33:20	2015-06-30 17:40:11	Yes	This study has been explained to me and any questions I had have been answered. I know that I may leave the study at any time. I agree to the use of my information as described in this form. I agree to take part in this study.	Male	52	Fair	A little	1	2	0	0	1	0	Always	Never	Never	Never	Always	Never	Always	Sometimes	Sometimes	Never	Always	Never	Between 320 and 420 square feet (30 to 40 square metres)	Yes	Between 5 and 8 feet (1.5 to 2.4 metres)	Speakers in the TV		Headphones or TV ears			Never	Never	Never	Sometimes	Always	Sometimes	Rarely	Very important	Only once after switching on the device	Varying programs have different volume	Moderately satisfied	Moderately satisfied	Not at all difficult	Slightly difficult	Turn up volume of TV or video
C	2015-06-30 17:32:04	2015-06-30 17:54:54	Yes	This study has been explained to me and any questions I had have been answered. I know that I may leave the study at any time. I agree to the use of my information as described in this form. I agree to take part in this study.		51	Fair	A little	3	4	0	1	4	0	Always	Never	Never	Sometimes	Sometimes	Often	Sometimes	Rarely	Sometimes	Never	Often	Never	Less than 140 square feet (< 13 square metres)	No	Between 5 and 8 feet (1.5 to 2.4 metres)	Speakers in the TV	External loudspeakers		Two external loudspeakers (left and right)		Sometimes	Sometimes	Sometimes	Rarely	Rarely	Sometimes	Rarely	Extremely important	Only once after switching on the device	the audio is to low for me to hear	Moderately satisfied	Slightly satisfied	Moderately difficult	Slightly difficult	Turn up volume of TV or video
C	2015-06-30 17:31:10	2015-06-30 17:43:01	Yes	This study has been explained to me and any questions I had have been answered. I know that I may leave the study at any time. I agree to the use of my information as described in this form. I agree to take part in this study.	Female	55	Good	A little	0	0	4	1	1	0	Always	Never	Never	Never	Often	Sometimes	Never	Never	Always	Never	Never	Never	Less than 140 square feet (< 13 square metres)	No	Between 5 and 8 feet (1.5 to 2.4 metres)	Speakers in the TV					Rarely	Rarely	Often	Rarely	Rarely	Rarely	Never	Extremely important	Every few minutes	The music is sometimes to loud so I turn the volume down. But when people are talking I need to turn it back up so I can understand what is being said.	Moderately satisfied	Slightly satisfied	Moderately difficult	Very difficult	Turn up volume of TV or video
C	2015-06-30 17:30:52	2015-06-30 17:57:58	Yes	This study has been explained to me and any questions I had have been answered. I know that I may leave the study at any time. I agree to the use of my information as described in this form. I agree to take part in this study.	Male	67	Fair	Considerable	2	1	0	0	1	0	Always	Never	Never	Never	Often	Sometimes	Never	Never	Always	Rarely	Rarely	Rarely	Between 140 and 220 square feet (13 to 20 square metres)	No	Between 8 and 12 feet (2.4 to 3.7 metres)	Speakers in the TV	External loudspeakers		Sound bar (single, wide, external loudspeaker enclosure typically placed in front of the TV)		Sometimes	Rarely	Sometimes	Sometimes	Often	Often	Rarely	Very important	At the beginning of a new program	to hear better or to hear what womeone is saying	Moderately satisfied	Slightly satisfied	Slightly difficult	Moderately difficult	Turn up volume of TV or video
C	2015-06-30 17:30:31	2015-06-30 17:52:29	Yes	This study has been explained to me and any questions I had have been answered. I know that I may leave the study at any time. I agree to the use of my information as described in this form. I agree to take part in this study.	Male	59	Good	None	0	2	1	0	0	1	Always	Never	Never	Never	Never	Often	Often	Never	Sometimes	Sometimes	Often	Sometimes	Between 140 and 220 square feet (13 to 20 square metres)	No	Between 5 and 8 feet (1.5 to 2.4 metres)		External loudspeakers		Two external loudspeakers (left and right)		Sometimes	Rarely	Sometimes	Never	Often	Often	Never	Very important	At the beginning of a new program	When listening to videos online there seems to not be a standard volume level and must be adjusted to fit the video and the time of day matters since I live near a road that sometimes has more noise than other times.	Moderately satisfied	Not at all satisfied	Moderately difficult	Moderately difficult	Turn up volume of TV or video
C	2015-06-30 17:30:03	2015-06-30 17:48:57	Yes	This study has been explained to me and any questions I had have been answered. I know that I may leave the study at any time. I agree to the use of my information as described in this form. I agree to take part in this study.	Male		Poor	Considerable	4	0	2	0	1	0	Always	Rarely	Never	Never	Always	Rarely	Never	Never	Rarely	Never	Often	Never	Less than 140 square feet (< 13 square metres)	Yes	Between 5 and 8 feet (1.5 to 2.4 metres)	Speakers in the TV					Sometimes	Sometimes	Rarely	Rarely	Often	Never	Often	Very important	Before/after commercials	I change it to hear the show better or hear the advertisements less.	Very satisfied	Moderately satisfied	Slightly difficult	Very difficult	Turn up volume of TV or video
[truncated: 102 more columns]

## Sheet: HA owners
Batch	StartDate	EndDate	Do you meet ALL of the participation criteria listed below? - You are 50 years old or older. - You have a hearing impairment AND you use hearing aids. - You learned English before the age of 10. - You watch electronic media (e.g. TV, movies, online videos) for at least 3 hours per week. - You live in the United States.	Informed Consent: Please select one of the following options:	What is your gender?	What is your age?	How many hearing aids do you currently use?	Which brand of hearing aids do you currently use? (Please select two brands if they differ for the left and right ear.)		If you did not find the brand in the above list, you might be using personal sound amplification products. Which brand of personal sound amplification products do you currently use? (Please select two brands if they differ for the left and right ear.)		At the present time, how would you rate your eyesight using both eyes (with glasses or contact lenses, if you wear them)?	How much difficulty do you have reading news tickers displayed on the bottom half of the TV screen (such as seen on news networks, financial news channels, sports networks, or local stations)?	How many hours per day (on average) do you watch or listen to the following media?						How often do you watch TV or video in the following locations?				How often do you watch TV or video on the following devices?				At home, how often do you watch TV in the following rooms?				How large is the room where you watch TV/video most of the time?	Does the room where you watch TV/video most of the time have mostly carpeted floor?	What is your typical viewing distance (that is, the distance between you and the screen)?	What type of speakers do you use? (Please select all that apply.)					If you use external loudspeakers, which type do you use?		How often does the listening environment in which you watch TV or video exhibit background noise (e.g. other people talking, noise from other rooms, noise from outside)?	How often do you watch the following shows when watching TV/video?						How important is it for you to hear well when watching TV/video?
HA owners		_x0000_	Response	Response	Response	Age (in years) -	Response	HA 1	HA 2	PSAP 1	PSAP 2	Response	Response	Broadcast TV - Hours	Video on demand (online video services, pay-per view, etc.) - Hours	Video media (DVDs, Blu-rays, video file formats such as .avi, .flv, .wmv, .mov, .mp4) - Hours	Radio - Hours	Music - Hours	Audiobooks - Hours	At home	At work	On public transport (e.g. bus, train)	In the car	TV set	PC/Laptop	Tablet computer	Mobile phone	Living room	Dining room	Bedroom	Kitchen	Response	Response	Response	Speakers in the TV	External loudspeakers	Headphones or TV ears (without hearing aids)	Induction loop system	TV-to-hearing-aid streamer (Phonak TV link, Oticon ConnectLine TV, ReSound Unite TV streamer, Starkey Surflink Media, Widex TV-DEX, etc.)	Response	Other (please specify)	Response	Documentaries	Drama	Game shows	News	Sitcoms	Sports	Response
A	2015-04-18 07:37:38	2015-04-18 07:47:17	Yes	This study has been explained to me and any questions I had have been answered. I know that I may leave the study at any time. I agree to the use of my information as described in this form. I agree to take part in this study.	Male	54	I use hearing aids for both ears.	Beltone				Good	Some	1	0	1	2	0	0	Often	Rarely	Rarely	Never	Always	Sometimes	Never	Rarely	Often	Never	Often	Never	Between 140 and 220 square feet (13 to 20 square metres)	Yes	Between 8 and 12 feet (2.4 to 3.7 metres)		External loudspeakers				Sound bar (single, wide, external loudspeaker enclosure typically placed in front of the TV)		Sometimes	Often	Rarely	Rarely	Often	Sometimes	Often	Extremely important
A	2015-04-18 03:27:06	2015-04-18 03:42:09	Yes	This study has been explained to me and any questions I had have been answered. I know that I may leave the study at any time. I agree to the use of my information as described in this form. I agree to take part in this study.	Male	55	I use hearing aids for both ears.	Miracle-Ear				Fair	A lot	2	0	4	1	1	0	Always	Never	Never	Never	Often	Sometimes	Never	Never	Often	Never	Sometimes	Never	Less than 140 square feet (< 13 square metres)	Yes	Between 5 and 8 feet (1.5 to 2.4 metres)	Speakers in the TV							Sometimes	Sometimes	Sometimes	Often	Often	Sometimes	Often	Very important
A	2015-04-18 01:34:00	2015-04-18 01:39:31	Yes	This study has been explained to me and any questions I had have been answered. I know that I may leave the study at any time. I agree to the use of my information as described in this form. I agree to take part in this study.	Male	62	I use hearing aids for both ears.	Kirkland				Fair	A little							Often	Never	Never	Never	Always	Never	Never	Never	Always	Never	Never	Never	Less than 140 square feet (< 13 square metres)	No	Between 5 and 8 feet (1.5 to 2.4 metres)	Speakers in the TV							Rarely	Sometimes	Sometimes	Rarely	Sometimes	Rarely	Never	Moderately important
A	2015-04-17 23:45:35	2015-04-17 23:57:09	Yes	This study has been explained to me and any questions I had have been answered. I know that I may leave the study at any time. I agree to the use of my information as described in this form. I agree to take part in this study.	Female	83	I use hearing aids for both ears.	Siemens				Good	A little	3						Always	Never	Never	Never	Always	Never	Never	Never	Always	Never	Never	Rarely	Between 140 and 220 square feet (13 to 20 square metres)	Yes	Less than 5 feet (< 1.5 metres)	Speakers in the TV							Rarely	Rarely	Sometimes	Sometimes	Often	Sometimes	Sometimes	Very important
A	2015-04-17 21:06:59	2015-04-17 21:12:26	Yes	This study has been explained to me and any questions I had have been answered. I know that I may leave the study at any time. I agree to the use of my information as described in this form. I agree to take part in this study.	Male	54	I use a hearing aid for my LEFT ear only.	Audicus		BuyDBest		Good	Some	4	0	1	3	1	0	Always	Sometimes	Never	Never	Always	Sometimes	Never	Never	Always	Never	Never	Never	Between 220 and 320 square feet (20 to 30 square metres)	No	Between 5 and 8 feet (1.5 to 2.4 metres)			Headphones or TV ears (without hearing aids)			Sound bar (single, wide, external loudspeaker enclosure typically placed in front of the TV)		Rarely	Never	Rarely	Rarely	Sometimes	Sometimes	Often	Very important
A	2015-04-17 20:22:31	2015-04-17 20:32:50	Yes	This study has been explained to me and any questions I had have been answered. I know that I may leave the study at any time. I agree to the use of my information as described in this form. I agree to take part in this study.	Male	60	I use hearing aids for both ears.	Kirkland				Good	Considerable	1	1					Often	Never	Never	Never	Often	Never	Never	Often	Often	Never	Never	Never	Between 220 and 320 square feet (20 to 30 square metres)	Yes	Between 8 and 12 feet (2.4 to 3.7 metres)	Speakers in the TV							Sometimes	Sometimes	Sometimes	Never	Never	Never	Never	Moderately important
A	2015-04-17 19:34:36	2015-04-17 19:42:39	Yes	This study has been explained to me and any questions I had have been answered. I know that I may leave the study at any time. I agree to the use of my information as described in this form. I agree to take part in this study.	Female	52	I use hearing aids for both ears.	Sonic		EasyComforts		Poor	Some	0	2	3	1	3	0	Always	Never	Never	Never	Always	Sometimes	Never	Never	Always	Never	Never	Never	Between 220 and 320 square feet (20 to 30 square metres)	Yes	Between 8 and 12 feet (2.4 to 3.7 metres)	Speakers in the TV					Sound bar (single, wide, external loudspeaker enclosure typically placed in front of the TV)		Often	Always	Always	Never	Always	Always	Never	Very important
A	2015-04-17 18:38:15	2015-04-17 19:09:56	Yes	This study has been explained to me and any questions I had have been answered. I know that I may leave the study at any time. I agree to the use of my information as described in this form. I agree to take part in this study.	Male		I use hearing aids for both ears.	Audina	Oticon	Axon	Biologic Solutions	Good	A little	1	12	3	5	8	17	Never	Rarely	Rarely	Sometimes	Rarely	Sometimes	Sometimes	Often	Rarely	Often	Sometimes	Often	Between 140 and 220 square feet (13 to 20 square metres)	No	Between 5 and 8 feet (1.5 to 2.4 metres)			Headphones or TV ears (without hearing aids)	Induction loop system		Two external loudspeakers (left and right)		Never	Sometimes	Rarely	Often	Sometimes	Rarely	Sometimes	Very important
A	2015-04-17 18:37:53	2015-04-17 18:46:39	Yes	This study has been explained to me and any questions I had have been answered. I know that I may leave the study at any time. I agree to the use of my information as described in this form. I agree to take part in this study.	Male	58	I use a hearing aid for my LEFT ear only.	Miracle-Ear				Good	A little	4	1	1	6	5	0	Always	Never	Never	Never	Always	Sometimes	Never	Never	Always	Never	Often	Sometimes	More than 420 square feet (> 40 square metres)	Yes	Between 5 and 8 feet (1.5 to 2.4 metres)		External loudspeakers				Surround sound system (5 or more loudspeakers)		Sometimes	Always	Always	Sometimes	Often	Often	Often	Extremely important
A	2015-04-17 17:22:42	2015-04-17 17:47:08	Yes	This study has been explained to me and any questions I had have been answered. I know that I may leave the study at any time. I agree to the use of my information as described in this form. I agree to take part in this study.	Female	52	I use hearing aids for both ears.	Audibel				Fair	A little	4	3	1	1	1	1	Always	Never	Never	Never	Always	Sometimes	Never	Never	Always	Never	Sometimes	Never	Between 140 and 220 square feet (13 to 20 square metres)	No	Less than 5 feet (< 1.5 metres)	Speakers in the TV							Sometimes	Often	Sometimes	Rarely	Often	Never	Rarely	Extremely important
A	2015-04-17 15:00:36	2015-04-17 15:11:23	Yes	This study has been explained to me and any questions I had have been answered. I know that I may leave the study at any time. I agree to the use of my information as described in this form. I agree to take part in this study.	Female	54	I use hearing aids for both ears.	Oticon				Good	A little	2	0	8	1	1	0	Always	Sometimes	Rarely	Sometimes	Always	Always	Always	Always	Always	Never	Sometimes	Never	Between 140 and 220 square feet (13 to 20 square metres)	No	Between 5 and 8 feet (1.5 to 2.4 metres)	Speakers in the TV							Sometimes	Often	Often	Often	Often	Often	Never	Extremely important
A	2015-04-17 14:44:06	2015-04-17 14:53:04	Yes	This study has been explained to me and any questions I had have been answered. I know that I may leave the study at any time. I agree to the use of my information as described in this form. I agree to take part in this study.	Male	51	I use a hearing aid for my LEFT ear only.	Amplisound		As Seen On TV		Excellent	Some	4	1	2	1	1	1	Sometimes	Never	Rarely	Often	Often	Never	Rarely	Sometimes	Always	Always	Never	Sometimes	Between 220 and 320 square feet (20 to 30 square metres)	Yes	Between 5 and 8 feet (1.5 to 2.4 metres)		External loudspeakers				Sound bar (single, wide, external loudspeaker enclosure typically placed in front of the TV)		Sometimes	Often	Never	Sometimes	Always	Often	Often	Slightly important
A	2015-04-17 13:03:46	2015-04-17 13:11:03	Yes	This study has been explained to me and any questions I had have been answered. I know that I may leave the study at any time. I agree to the use of my information as described in this form. I agree to take part in this study.	Female	55	I use a hearing aid for my LEFT ear only.	Audibel				Very poor	Considerable	4	1	5	2	5	0	Rarely	Often	Sometimes	Always	Sometimes	Rarely	Sometimes	Often	Rarely	Often	Sometimes	Always	Between 220 and 320 square feet (20 to 30 square metres)	Yes	Between 8 and 12 feet (2.4 to 3.7 metres)			Headphones or TV ears (without hearing aids)			Two external loudspeakers (left and right)		Sometimes	Rarely	Never	Sometimes	Sometimes	Rarely	Often	Extremely important
A	2015-04-17 12:45:41	2015-04-17 12:53:46	Yes	This study has been explained to me and any questions I had have been answered. I know that I may leave the study at any time. I agree to the use of my information as described in this form. I agree to take part in this study.	Male	52	I use hearing aids for both ears.	Miracle-Ear				Fair	Some	1	0	2	3	2	5	Sometimes	Never	Never	Never	Always	Sometimes	Rarely	Never	Often	Rarely	Often	Rarely	Between 320 and 420 square feet (30 to 40 square metres)	Yes	Between 8 and 12 feet (2.4 to 3.7 metres)	Speakers in the TV							Sometimes	Never	Sometimes	Sometimes	Often	Often	Never	Moderately important
A	2015-04-17 12:44:04	2015-04-17 12:59:13	Yes	This study has been explained to me and any questions I had have been answered. I know that I may leave the study at any time. I agree to the use of my information as described in this form. I agree to take part in this study.	Female	59	I use hearing aids for both ears.	Hansaton				Fair	A little	10	4	2	6	2	1	Always	Never	Rarely	Never	Always	Sometimes	Never	Never	Always	Sometimes	Never	Never	Between 140 and 220 square feet (13 to 20 square metres)	Yes	Between 5 and 8 feet (1.5 to 2.4 metres)	Speakers in the TV								Often	Rarely	Rarely	Often	Rarely	Never	Extremely important
A	2015-04-17 12:35:34	2015-04-17 12:52:04	Yes	This study has been explained to me and any questions I had have been answered. I know that I may leave the study at any time. I agree to the use of my information as described in this form. I agree to take part in this study.	Male	70	I use a hearing aid for my LEFT ear only.	Miracle-Ear				Excellent	None	1	1	0	0	1	0	Sometimes	Rarely	Never	Never	Sometimes	Sometimes	Never	Rarely	Always	Never	Never	Never	Between 220 and 320 square feet (20 to 30 square metres)	No	Between 5 and 8 feet (1.5 to 2.4 metres)	Speakers in the TV	External loudspeakers				Surround sound system (5 or more loudspeakers)		Sometimes	Sometimes	Sometimes	Rarely	Often	Sometimes	Often	Very important
A	2015-04-17 11:45:11	2015-04-17 11:54:21	Yes	This study has been explained to me and any questions I had have been answered. I know that I may leave the study at any time. I agree to the use of my information as described in this form. I agree to take part in this study.	Male	52	I use hearing aids for both ears.	Beltone				Good	None	10	2	3	5	2	0	Often	Never	Never	Never	Often	Rarely	Never	Never	Often	Sometimes	Often	Sometimes	Between 220 and 320 square feet (20 to 30 square metres)	Yes	Between 8 and 12 feet (2.4 to 3.7 metres)	Speakers in the TV					Surround sound system (5 or more loudspeakers)		Sometimes	Sometimes	Sometimes	Often	Always	Sometimes	Often	Extremely important
A	2015-04-17 06:23:57	2015-04-17 06:29:14	Yes	This study has been explained to me and any questions I had have been answered. I know that I may leave the study at any time. I agree to the use of my information as described in this form. I agree to take part in this study.	Male	51	I use hearing aids for both ears.	Beltone				Good	None	1	2	3	0	4	2	Often	Never	Never	Never	Sometimes	Often	Never	Often	Often	Never	Often	Sometimes	Between 220 and 320 square feet (20 to 30 square metres)	Yes	Between 5 and 8 feet (1.5 to 2.4 metres)		External loudspeakers				Surround sound system (5 or more loudspeakers)		Never	Sometimes	Sometimes	Sometimes	Sometimes	Sometimes	Sometimes	Moderately important
A	2015-04-17 04:43:44	2015-04-17 04:57:28	Yes	This study has been explained to me and any questions I had have been answered. I know that I may leave the study at any time. I agree to the use of my information as described in this form. I agree to take part in this study.	Male	55	I use hearing aids for both ears.	NuEar				Good	A little	2	1	1	1			Often	Never	Never	Never	Always	Sometimes	Never	Never	Often	Never	Sometimes	Never	Between 220 and 320 square feet (20 to 30 square metres)	No	Between 5 and 8 feet (1.5 to 2.4 metres)	Speakers in the TV							Sometimes	Often	Rarely	Never	Sometimes	Often	Often	Extremely important
A	2015-04-17 04:31:09	2015-04-17 04:36:49	Yes	This study has been explained to me and any questions I had have been answered. I know that I may leave the study at any time. I agree to the use of my information as described in this form. I agree to take part in this study.	Male	56	I use a hearing aid for my LEFT ear only.	Siemens		HearPal	iHear	Fair	Considerable	1	0	0	8	4	4	Always	Never	Never	Never	Always	Always	Never	Sometimes	Always	Never	Never	Never	Between 220 and 320 square feet (20 to 30 square metres)	No	Between 5 and 8 feet (1.5 to 2.4 metres)	Speakers in the TV					Sound bar (single, wide, external loudspeaker enclosure typically placed in front of the TV)		Rarely	Always	Always	Never	Often	Often	Never	Extremely important
A	2015-04-17 02:27:15	2015-04-17 02:33:17	Yes	This study has been explained to me and any questions I had have been answered. I know that I may leave the study at any time. I agree to the use of my information as described in this form. I agree to take part in this study.	Male	66	I use a hearing aid for my RIGHT ear only.	Miracle-Ear				Excellent	Some	1	2	1	0	0	1	Always	Never	Never	Never	Always	Never	Never	Never	Always	Never	Never	Never	Between 320 and 420 square feet (30 to 40 square metres)	Yes	Between 8 and 12 feet (2.4 to 3.7 metres)		External loudspeakers				Two external loudspeakers (left and right)		Often	Never	Never	Always	Always	Always	Never	Extremely important
A	2015-04-17 01:35:53	2015-04-17 01:45:32	Yes	This study has been explained to me and any questions I had have been answered. I know that I may leave the study at any time. I agree to the use of my information as described in this form. I agree to take part in this study.	Male	54	I use hearing aids for both ears.	Elkon	NuEar			Good	A little	4	4	1	0	0	2	Often	Often	Never	Never	Often	Often	Often	Often	Often	Never	Sometimes	Never	Between 220 and 320 square feet (20 to 30 square metres)	Yes	Between 5 and 8 feet (1.5 to 2.4 metres)	Speakers in the TV	External loudspeakers			TV-to-hearing-aid streamer (Phonak TV link, Oticon ConnectLine TV, ReSound Unite TV streamer, Starkey Surflink Media, Widex TV-DEX, etc.)	Surround sound system (5 or more loudspeakers)		Often	Sometimes	Often	Rarely	Often	Often	Often	Extremely important
A	2015-04-17 01:04:13	2015-04-17 01:14:26	Yes	This study has been explained to me and any questions I had have been answered. I know that I may leave the study at any time. I agree to the use of my information as described in this form. I agree to take part in this study.	Female	60	I use hearing aids for both ears.	Oticon		Biologic Solutions		Poor	Some	4	3	5	3	5	6	Rarely	Sometimes	Sometimes	Rarely	Sometimes	Rarely	Sometimes	Sometimes	Sometimes	Often	Often	Often	Between 220 and 320 square feet (20 to 30 square metres)	No	Between 8 and 12 feet (2.4 to 3.7 metres)			Headphones or TV ears (without hearing aids)			Two external loudspeakers (left and right)		Sometimes	Sometimes	Often	Sometimes	Sometimes	Rarely	Often	Moderately important
A	2015-04-17 00:33:11	2015-04-17 00:50:29	Yes	This study has been explained to me and any questions I had have been answered. I know that I may leave the study at any time. I agree to the use of my information as described in this form. I agree to take part in this study.	Male	52	I use a hearing aid for my LEFT ear only.	Panasonic				Good	Some	3	0	2	1	3	0	Always	Never	Never	Never	Always	Rarely	Rarely	Rarely	Always	Never	Sometimes	Never	Between 220 and 320 square feet (20 to 30 square metres)	No	Between 5 and 8 feet (1.5 to 2.4 metres)	Speakers in the TV							Sometimes	Sometimes	Sometimes	Sometimes	Often	Often	Rarely	Extremely important
A	2015-04-16 14:47:26	2015-04-16 15:03:46	Yes	This study has been explained to me and any questions I had have been answered. I know that I may leave the study at any time. I agree to the use of my information as described in this form. I agree to take part in this study.	Male	52	I use hearing aids for both ears.	Siemens				Fair	A little	2	0	5	0	6	0	Always	Rarely	Never	Never	Always	Often	Often	Rarely	Always	Never	Sometimes	Always	Between 140 and 220 square feet (13 to 20 square metres)	Yes	Between 5 and 8 feet (1.5 to 2.4 metres)	Speakers in the TV	External loudspeakers				Surround sound system (5 or more loudspeakers)		Rarely	Rarely	Sometimes	Never	Rarely	Often	Rarely	Very important
A	2015-04-16 13:08:39	2015-04-16 13:24:28	Yes	This study has been explained to me and any questions I had have been answered. I know that I may leave the study at any time. I agree to the use of my information as described in this form. I agree to take part in this study.	Female	51	I use hearing aids for both ears.	Beltone				Fair	Some	2	0	3	1	4	0	Always	Never	Never	Sometimes	Often	Sometimes	Rarely	Sometimes	Always	Never	Sometimes	Never	Between 220 and 320 square feet (20 to 30 square metres)	Yes	Between 8 and 12 feet (2.4 to 3.7 metres)	Speakers in the TV							Often	Sometimes	Often	Sometimes	Sometimes	Sometimes	Never	Extremely important
A	2015-04-16 09:02:01	2015-04-16 09:09:31	Yes	This study has been explained to me and any questions I had have been answered. I know that I may leave the study at any time. I agree to the use of my information as described in this form. I agree to take part in this study.	Male	50	I use hearing aids for both ears.	Microtech					A little	1	3	2	3	1	3	Sometimes	Rarely	Rarely	Sometimes	Sometimes	Sometimes	Often	Often	Often	Often	Sometimes	Sometimes	Between 140 and 220 square feet (13 to 20 square metres)	Yes	Between 5 and 8 feet (1.5 to 2.4 metres)		External loudspeakers				Two external loudspeakers (left and right)		Sometimes	Sometimes	Sometimes	Rarely	Always	Sometimes	Often	Extremely important
A	2015-04-16 00:58:46	2015-04-16 01:07:28	Yes	This study has been explained to me and any questions I had have been answered. I know that I may leave the study at any time. I agree to the use of my information as described in this form. I agree to take part in this study.	Female	50	I use hearing aids for both ears.	Panasonic				Fair	Considerable	0	3	1	5	1	0	Always	Sometimes	Never	Never	Never	Rarely	Never	Rarely	Always	Sometimes	Never	Never	Between 140 and 220 square feet (13 to 20 square metres)	Yes	Between 5 and 8 feet (1.5 to 2.4 metres)	Speakers in the TV							Rarely	Never	Sometimes	Rarely	Never	Rarely	Rarely	Extremely important
A	2015-04-16 00:56:28	2015-04-16 01:07:24	Yes	This study has been explained to me and any questions I had have been answered. I know that I may leave the study at any time. I agree to the use of my information as described in this form. I agree to take part in this study.	Male		I use a hearing aid for my LEFT ear only.	Audicus					Some	7	0	0	0	0	0	Always	Rarely	Never	Never	Always	Never	Never	Never	Always	Often	Never	Never	Between 220 and 320 square feet (20 to 30 square metres)	Yes	More than 12 feet (> 3.7 metres)	Speakers in the TV					Surround sound system (5 or more loudspeakers)		Often	Often	Often	Often	Sometimes	Never	Rarely	Very important
A	2015-04-16 00:12:57	2015-04-16 00:32:49	Yes	This study has been explained to me and any questions I had have been answered. I know that I may leave the study at any time. I agree to the use of my information as described in this form. I agree to take part in this study.	Male		I use a hearing aid for my LEFT ear only.	Miracle-Ear				Poor	Considerable	1	1	0	2	1	2	Always	Never	Never	Rarely	Always	Sometimes	Sometimes	Rarely	Always	Never	Never	Sometimes	Less than 140 square feet (< 13 square metres)	Yes	Less than 5 feet (< 1.5 metres)	Speakers in the TV							Sometimes	Sometimes	Often	Sometimes	Sometimes	Often	Never	Extremely important
A	2015-04-15 23:40:55	2015-04-15 23:47:02	Yes	This study has been explained to me and any questions I had have been answered. I know that I may leave the study at any time. I agree to the use of my information as described in this form. I agree to take part in this study.	Male	55	I use hearing aids for both ears.	Sonic				Excellent	None	1	2	1	0	1	0	Always	Never	Sometimes	Rarely	Always	Often	Often	Sometimes	Often	Never	Often	Never	Between 140 and 220 square feet (13 to 20 square metres)	Yes	Between 8 and 12 feet (2.4 to 3.7 metres)	Speakers in the TV	External loudspeakers				Sound bar (single, wide, external loudspeaker enclosure typically placed in front of the TV)		Sometimes	Often	Often	Rarely	Often	Rarely	Often	Very important
A	2015-04-15 20:30:32	2015-04-15 20:37:59	Yes	This study has been explained to me and any questions I had have been answered. I know that I may leave the study at any time. I agree to the use of my information as described in this form. I agree to take part in this study.	Male	54	I use hearing aids for both ears.	Audicus				Good	A little	4	0	0	2	1	0	Always	Never	Never	Never	Always	Never	Never	Never	Always	Never	Sometimes	Never	Between 320 and 420 square feet (30 to 40 square metres)	Yes	Between 5 and 8 feet (1.5 to 2.4 metres)				Induction loop system		Sound bar (single, wide, external loudspeaker enclosure typically placed in front of the TV)		Sometimes	Sometimes	Sometimes	Sometimes	Sometimes			Very important
A	2015-04-15 19:26:40	2015-04-15 19:40:08	Yes	This study has been explained to me and any questions I had have been answered. I know that I may leave the study at any time. I agree to the use of my information as described in this form. I agree to take part in this study.	Male	55	I use hearing aids for both ears.	Miracle-Ear				Good	A little	2	1	1	0	1	0	Often	Sometimes	Rarely	Never	Often	Never	Sometimes	Sometimes	Always	Never	Never	Never	Between 140 and 220 square feet (13 to 20 square metres)	Yes	Between 5 and 8 feet (1.5 to 2.4 metres)	Speakers in the TV							Sometimes	Sometimes	Sometimes	Often	Often	Often	Often	Extremely important
A	2015-04-15 18:52:24	2015-04-15 19:02:38	Yes	This study has been explained to me and any questions I had have been answered. I know that I may leave the study at any time. I agree to the use of my information as described in this form. I agree to take part in this study.	Female		I use a hearing aid for my LEFT ear only.	Siemens				Excellent	None	1	2	0	1	0	0	Often	Rarely	Sometimes	Sometimes	Often	Sometimes	Never	Never	Often	Never	Sometimes	Never	Between 220 and 320 square feet (20 to 30 square metres)	Yes	Between 8 and 12 feet (2.4 to 3.7 metres)	Speakers in the TV		Headphones or TV ears (without hearing aids)						Often	Rarely	Never	Sometimes	Never	Never	Very important
A	2015-04-15 18:46:12	2015-04-15 18:56:25	Yes	This study has been explained to me and any questions I had have been answered. I know that I may leave the study at any time. I agree to the use of my information as described in this form. I agree to take part in this study.	Male	51	I use hearing aids for both ears.	Amplisound				Poor	Considerable	3	0	0	1	0	0	Always	Never	Never	Never	Always	Never	Never	Sometimes	Often	Rarely	Often	Never	Less than 140 square feet (< 13 square metres)	Yes	Between 5 and 8 feet (1.5 to 2.4 metres)	Speakers in the TV							Sometimes	Never	Rarely	Rarely	Rarely	Sometimes	Never	Very important
A	2015-04-15 18:28:06	2015-04-15 18:44:38	Yes	This study has been explained to me and any questions I had have been answered. I know that I may leave the study at any time. I agree to the use of my information as described in this form. I agree to take part in this study.	Female	54	I use a hearing aid for my LEFT ear only.	Beltone		Ovation		Good	A little	18	3	3	2	2	0	Always	Never	Never	Never	Always	Often	Never	Never	Always	Sometimes	Never	Never	Less than 140 square feet (< 13 square metres)	Yes	Between 5 and 8 feet (1.5 to 2.4 metres)	Speakers in the TV					Surround sound system (5 or more loudspeakers)		Sometimes	Sometimes	Sometimes	Never	Always	Rarely	Never	Extremely important
A	2015-04-15 18:18:26	2015-04-15 18:32:20	Yes	This study has been explained to me and any questions I had have been answered. I know that I may leave the study at any time. I agree to the use of my information as described in this form. I agree to take part in this study.	Male	51	I use a hearing aid for my LEFT ear only.	Beltone				Excellent	None	3	0	1	8	8	0	Always	Never	Never	Never	Always	Never	Rarely	Never	Often	Never	Rarely	Never	Between 140 and 220 square feet (13 to 20 square metres)	Yes	Between 5 and 8 feet (1.5 to 2.4 metres)	Speakers in the TV							Sometimes	Sometimes	Often	Rarely	Often	Sometimes	Often	Very important
A	2015-04-15 16:55:56	2015-04-15 17:07:14	Yes	This study has been explained to me and any questions I had have been answered. I know that I may leave the study at any time. I agree to the use of my information as described in this form. I agree to take part in this study.	Female	54	I use a hearing aid for my LEFT ear only.	NuEar				Fair	A little	3	0	0	2	0	1	Sometimes	Sometimes	Sometimes	Sometimes	Often	Sometimes	Sometimes	Rarely	Sometimes	Often	Sometimes	Sometimes	Between 140 and 220 square feet (13 to 20 square metres)	Yes	Between 5 and 8 feet (1.5 to 2.4 metres)		External loudspeakers				Two external loudspeakers (left and right)		Sometimes	Rarely	Sometimes	Rarely	Rarely	Sometimes	Sometimes	Moderately important
A	2015-04-15 16:51:19	2015-04-15 17:00:08	Yes	This study has been explained to me and any questions I had have been answered. I know that I may leave the study at any time. I agree to the use of my information as described in this form. I agree to take part in this study.	Female	54	I use hearing aids for both ears.	Siemens				Fair	Considerable	0	4	2	0	10	3	Often	Rarely	Sometimes	Never	Sometimes	Often	Often	Rarely	Often	Never	Sometimes	Never	Between 140 and 220 square feet (13 to 20 square metres)	Yes	Between 5 and 8 feet (1.5 to 2.4 metres)	Speakers in the TV				TV-to-hearing-aid streamer (Phonak TV link, Oticon ConnectLine TV, ReSound Unite TV streamer, Starkey Surflink Media, Widex TV-DEX, etc.)	Sound bar (single, wide, external loudspeaker enclosure typically placed in front of the TV)		Often	Sometimes	Sometimes	Rarely	Often	Sometimes		Moderately important
A	2015-04-15 15:57:47	2015-04-15 16:06:11	Yes	This study has been explained to me and any questions I had have been answered. I know that I may leave the study at any time. I agree to the use of my information as described in this form. I agree to take part in this study.	Male	65	I use hearing aids for both ears.	Kirkland				Fair	A little	3	2	2	1	1	1	Always	Rarely	Sometimes	Sometimes	Always	Always	Always	Always	Always	Always	Always	Always	Between 320 and 420 square feet (30 to 40 square metres)	No	Between 8 and 12 feet (2.4 to 3.7 metres)	Speakers in the TV	External loudspeakers	Headphones or TV ears (without hearing aids)			Surround sound system (5 or more loudspeakers)		Sometimes	Always	Always	Always	Always	Always	Always	Extremely important
A	2015-04-15 15:27:08	2015-04-15 15:45:12	Yes	This study has been explained to me and any questions I had have been answered. I know that I may leave the study at any time. I agree to the use of my information as described in this form. I agree to take part in this study.	Male	74	I use a hearing aid for my RIGHT ear only.	Miracle-Ear				Very poor	Some	2	0	0	0	0	0	Always	Never	Never	Never	Always	Often	Never	Never	Sometimes	Never	Sometimes	Never	Between 220 and 320 square feet (20 to 30 square metres)	Yes	Less than 5 feet (< 1.5 metres)		External loudspeakers				Two external loudspeakers (left and right)		Never	Rarely	Sometimes	Never	Often		Always	Extremely important
A	2015-04-15 14:56:38	2015-04-15 15:19:54	Yes	This study has been explained to me and any questions I had have been answered. I know that I may leave the study at any time. I agree to the use of my information as described in this form. I agree to take part in this study.	Male	65	I use hearing aids for both ears.	NuEar				Good	None	0	3	1	1	2	1	Always	Rarely	Always	Never	Often	Often	Often	Often	Rarely	Sometimes	Always	Never	Between 140 and 220 square feet (13 to 20 square metres)	Yes	Between 5 and 8 feet (1.5 to 2.4 metres)		External loudspeakers	Headphones or TV ears (without hearing aids)			Three external loudspeakers (left, centre and right)		Often	Often	Sometimes	Never	Rarely	Always	Sometimes	Extremely important
A	2015-04-15 14:52:33	2015-04-15 15:09:12	Yes	This study has been explained to me and any questions I had have been answered. I know that I may leave the study at any time. I agree to the use of my information as described in this form. I agree to take part in this study.	Female	53	I use a hearing aid for my LEFT ear only.	Miracle-Ear				Good	None	2	4	0	1	0	0	Always	Never	Never	Rarely	Always	Rarely	Never	Rarely	Always	Never	Never	Never	Between 140 and 220 square feet (13 to 20 square metres)	No	Between 8 and 12 feet (2.4 to 3.7 metres)		External loudspeakers				Two external loudspeakers (left and right)			Often	Often	Often	Sometimes	Sometimes	Rarely	Very important
A	2015-04-15 14:14:10	2015-04-15 14:29:01	Yes	This study has been explained to me and any questions I had have been answered. I know that I may leave the study at any time. I agree to the use of my information as described in this form. I agree to take part in this study.	Female	50	I use hearing aids for both ears.	Unitron				Good	None	3	4	2	1	5	0	Often	Never	Never	Never	Sometimes	Sometimes	Often	Rarely	Often	Never	Never	Never	Between 140 and 220 square feet (13 to 20 square metres)	No	Between 5 and 8 feet (1.5 to 2.4 metres)	Speakers in the TV							Often	Sometimes	Sometimes	Never	Sometimes	Sometimes	Sometimes	Extremely important
A	2015-04-15 14:12:16	2015-04-15 14:18:06	Yes	This study has been explained to me and any questions I had have been answered. I know that I may leave the study at any time. I agree to the use of my information as described in this form. I agree to take part in this study.	Male	53	I use hearing aids for both ears.	Miracle-Ear				Fair	A little	3	0	3	0	4	0	Often	Sometimes	Often	Never	Always	Sometimes	Sometimes	Never	Always	Never	Never	Never	Between 140 and 220 square feet (13 to 20 square metres)	No	Between 5 and 8 feet (1.5 to 2.4 metres)	Speakers in the TV	External loudspeakers				Surround sound system (5 or more loudspeakers)		Rarely	Often	Often	Rarely	Often	Often	Sometimes	Extremely important
A	2015-04-15 13:54:53	2015-04-15 14:07:05	Yes	This study has been explained to me and any questions I had have been answered. I know that I may leave the study at any time. I agree to the use of my information as described in this form. I agree to take part in this study.	Female	55	I use a hearing aid for my LEFT ear only.	Kirkland				Very poor	Considerable	2	3	0	0	0	0	Always	Never	Never	Never	Always	Never	Sometimes	Never	Often	Never	Often	Never	Between 220 and 320 square feet (20 to 30 square metres)	Yes	Between 5 and 8 feet (1.5 to 2.4 metres)		External loudspeakers				Three external loudspeakers (left, centre and right)		Rarely	Often	Often	Often	Often	Never	Never	Extremely important
A	2015-04-15 12:46:03	2015-04-15 12:54:19	Yes	This study has been explained to me and any questions I had have been answered. I know that I may leave the study at any time. I agree to the use of my information as described in this form. I agree to take part in this study.	Female	66	I use hearing aids for both ears.	Lyric		Etymotic Research Bean		Fair	Some	3	9	6	5	6	2	Rarely	Sometimes	Sometimes	Often	Sometimes	Often	Rarely	Sometimes	Sometimes	Rarely	Often	Sometimes	Between 220 and 320 square feet (20 to 30 square metres)	No	Between 8 and 12 feet (2.4 to 3.7 metres)		External loudspeakers				Three external loudspeakers (left, centre and right)		Sometimes	Sometimes	Often	Rarely	Often	Sometimes	Often	Moderately important
A	2015-04-15 12:02:56	2015-04-15 12:23:31	Yes	This study has been explained to me and any questions I had have been answered. I know that I may leave the study at any time. I agree to the use of my information as described in this form. I agree to take part in this study.	Male	58	I use a hearing aid for my RIGHT ear only.	NuEar				Good	None	3	0	2	2	2	0	Always	Never	Never	Never	Always	Sometimes	Never	Never	Sometimes	Never	Often	Never	Between 140 and 220 square feet (13 to 20 square metres)	No	Between 5 and 8 feet (1.5 to 2.4 metres)	Speakers in the TV							Sometimes	Rarely	Often	Sometimes	Often	Often	Rarely	Very important
A	2015-04-15 11:06:00	2015-04-15 11:14:56	Yes	This study has been explained to me and any questions I had have been answered. I know that I may leave the study at any time. I agree to the use of my information as described in this form. I agree to take part in this study.	Male	60	I use hearing aids for both ears.	Amplisound	ReSound	AmpliEar		Fair	Some	6	5	5	2	3	2	Always	Always	Always	Rarely	Always	Always	Always	Always	Always	Never	Always	Never	Between 140 and 220 square feet (13 to 20 square metres)	Yes	Less than 5 feet (< 1.5 metres)	Speakers in the TV					Surround sound system (5 or more loudspeakers)		Often	Often	Always	Always	Always	Often	Always	Extremely important
A	2015-04-15 08:52:11	2015-04-15 09:14:05	Yes	This study has been explained to me and any questions I had have been answered. I know that I may leave the study at any time. I agree to the use of my information as described in this form. I agree to take part in this study.	Female	50	I use hearing aids for both ears.	Unitron				Poor	A lot	0	1	4	0	1	0	Always	Never	Never	Never	Often	Often	Never	Never	Always	Never	Rarely	Never	Between 320 and 420 square feet (30 to 40 square metres)	No	Between 8 and 12 feet (2.4 to 3.7 metres)		External loudspeakers	Headphones or TV ears (without hearing aids)			Sound bar (single, wide, external loudspeaker enclosure typically placed in front of the TV)		Often	Often	Often	Never	Rarely	Never	Rarely	Extremely important
A	2015-04-15 06:43:52	2015-04-15 06:54:18	Yes	This study has been explained to me and any questions I had have been answered. I know that I may leave the study at any time. I agree to the use of my information as described in this form. I agree to take part in this study.	Female	55	I use hearing aids for both ears.	NuEar				Fair	Some	7		3	0	0	0	Always	Never	Never	Never	Always	Sometimes	Never	Never	Always	Never	Always	Never	Between 140 and 220 square feet (13 to 20 square metres)	Yes	Between 5 and 8 feet (1.5 to 2.4 metres)	Speakers in the TV							Sometimes	Sometimes	Always	Always	Sometimes	Often	Never	Extremely important
A	2015-04-15 05:32:20	2015-04-15 05:45:12	Yes	This study has been explained to me and any questions I had have been answered. I know that I may leave the study at any time. I agree to the use of my information as described in this form. I agree to take part in this study.	Male	61	I use hearing aids for both ears.	Phonak				Fair	A little	2	0	0	2	0	0	Always	Never	Never	Never	Always	Rarely	Rarely	Never	Always	Never	Never	Never	Between 220 and 320 square feet (20 to 30 square metres)	Yes	Between 8 and 12 feet (2.4 to 3.7 metres)			Headphones or TV ears (without hearing aids)					Sometimes	Often	Often	Rarely	Rarely	Sometimes	Never	Extremely important
A	2015-04-15 03:17:16	2015-04-15 03:25:56	Yes	This study has been explained to me and any questions I had have been answered. I know that I may leave the study at any time. I agree to the use of my information as described in this form. I agree to take part in this study.	Male	55	I use hearing aids for both ears.	Amplisound				Fair	Considerable	3	0	0	2	0	0	Often	Rarely	Rarely	Never	Often	Often	Sometimes	Rarely	Often	Never	Always	Never	More than 420 square feet (> 40 square metres)	Yes	Between 8 and 12 feet (2.4 to 3.7 metres)	Speakers in the TV							Sometimes	Sometimes	Often	Rarely	Rarely	Sometimes	Often	Very important
A	2015-04-15 03:16:33	2015-04-15 03:38:45	Yes	This study has been explained to me and any questions I had have been answered. I know that I may leave the study at any time. I agree to the use of my information as described in this form. I agree to take part in this study.	Female	62	I use hearing aids for both ears.	Unitron				Fair	A little	2			3			Always	Never	Never	Never	Always	Never	Never	Never	Always	Never	Never	Never	Between 140 and 220 square feet (13 to 20 square metres)	No	Between 8 and 12 feet (2.4 to 3.7 metres)	Speakers in the TV							Never	Rarely	Sometimes	Often	Often	Often	Never	Slightly important
A	2015-04-15 02:07:25	2015-04-15 02:13:52	Yes	This study has been explained to me and any questions I had have been answered. I know that I may leave the study at any time. I agree to the use of my information as described in this form. I agree to take part in this study.	Male	57	I use hearing aids for both ears.	Miracle-Ear				Fair	Considerable	5	1	3	1	4	0	Often	Sometimes	Rarely	Often	Often	Sometimes	Sometimes	Often	Often	Sometimes	Often	Always	Between 140 and 220 square feet (13 to 20 square metres)	Yes	Between 5 and 8 feet (1.5 to 2.4 metres)			Headphones or TV ears (without hearing aids)			Two external loudspeakers (left and right)		Often	Sometimes	Rarely	Sometimes	Often	Sometimes	Rarely	Very important
A	2015-04-15 01:03:24	2015-04-15 01:24:06	Yes	This study has been explained to me and any questions I had have been answered. I know that I may leave the study at any time. I agree to the use of my information as described in this form. I agree to take part in this study.	Male	53	I use hearing aids for both ears.	Elkon				Good	Some	3	0	0	0	1	0	Often	Sometimes	Sometimes	Sometimes	Sometimes	Sometimes	Sometimes	Sometimes	Sometimes	Sometimes	Sometimes	Sometimes	Between 220 and 320 square feet (20 to 30 square metres)	No	Between 5 and 8 feet (1.5 to 2.4 metres)	Speakers in the TV							Rarely	Often	Always	Often	Often	Often	Often	Very important
A	2015-04-15 00:04:23	2015-04-15 00:15:15	Yes	This study has been explained to me and any questions I had have been answered. I know that I may leave the study at any time. I agree to the use of my information as described in this form. I agree to take part in this study.	Female	53	I use hearing aids for both ears.	Panasonic				Good	A little	2	0	0	0	2	0	Always	Never	Never	Never	Always	Sometimes	Never	Never	Often	Never	Often	Sometimes	Between 320 and 420 square feet (30 to 40 square metres)	Yes	Between 5 and 8 feet (1.5 to 2.4 metres)	Speakers in the TV					Three external loudspeakers (left, centre and right)		Sometimes	Rarely	Rarely	Rarely	Sometimes	Always		Very important
A	2015-04-14 22:57:02	2015-04-14 23:16:37	Yes	This study has been explained to me and any questions I had have been answered. I know that I may leave the study at any time. I agree to the use of my information as described in this form. I agree to take part in this study.	Male	50	I use a hearing aid for my LEFT ear only.	Sonic				Good	A little	1	1		1			Always	Never	Never	Never	Always	Never	Never	Never	Often	Never	Sometimes	Never	Between 140 and 220 square feet (13 to 20 square metres)	Yes	Between 8 and 12 feet (2.4 to 3.7 metres)	Speakers in the TV	External loudspeakers				Surround sound system (5 or more loudspeakers)		Rarely	Sometimes	Often	Sometimes	Often	Sometimes	Often	Very important
A	2015-04-14 22:47:32	2015-04-14 23:03:09	Yes	This study has been explained to me and any questions I had have been answered. I know that I may leave the study at any time. I agree to the use of my information as described in this form. I agree to take part in this study.	Female	55	I use a hearing aid for my LEFT ear only.	Miracle-Ear				Good	Some	2	0	0	5	2	0	Often	Rarely	Rarely	Never	Often	Often	Sometimes	Rarely	Often	Never	Often	Rarely	Between 140 and 220 square feet (13 to 20 square metres)	No	Between 5 and 8 feet (1.5 to 2.4 metres)	Speakers in the TV	External loudspeakers				Sound bar (single, wide, external loudspeaker enclosure typically placed in front of the TV)		Rarely	Rarely	Sometimes	Never	Often	Often	Often	Very important
A	2015-04-14 22:15:40	2015-04-14 22:40:24	Yes	This study has been explained to me and any questions I had have been answered. I know that I may leave the study at any time. I agree to the use of my information as described in this form. I agree to take part in this study.	Female	63	I use a hearing aid for my LEFT ear only.	Beltone				Good	None	10	12	2	12	2	0	Often	Never	Never	Never	Always	Rarely	Sometimes	Rarely	Always	Never	Sometimes	Sometimes	Between 220 and 320 square feet (20 to 30 square metres)	Yes	Between 8 and 12 feet (2.4 to 3.7 metres)	Speakers in the TV							Rarely	Sometimes	Sometimes	Rarely	Always	Often	Always	Extremely important
A	2015-04-14 22:11:11	2015-04-14 22:20:36	Yes	This study has been explained to me and any questions I had have been answered. I know that I may leave the study at any time. I agree to the use of my information as described in this form. I agree to take part in this study.	Male		I use a hearing aid for my LEFT ear only.	Beltone				Good	None	2	2	0	0	1	2	Often	Never	Never	Never	Sometimes		Often	Rarely	Often	Never	Sometimes	Rarely	Between 220 and 320 square feet (20 to 30 square metres)	Yes	Between 5 and 8 feet (1.5 to 2.4 metres)	Speakers in the TV							Often	Often	Sometimes			Sometimes		Extremely important
A	2015-04-14 21:24:42	2015-04-14 21:39:02	Yes	This study has been explained to me and any questions I had have been answered. I know that I may leave the study at any time. I agree to the use of my information as described in this form. I agree to take part in this study.	Male	54	I use hearing aids for both ears.	Beltone				Fair	Some	4	0	2	4	6	1	Sometimes	Rarely	Never	Never	Sometimes	Sometimes	Never	Never	Sometimes	Sometimes	Sometimes	Sometimes	Between 220 and 320 square feet (20 to 30 square metres)	No	Between 5 and 8 feet (1.5 to 2.4 metres)	Speakers in the TV							Sometimes	Sometimes	Sometimes	Sometimes	Sometimes	Sometimes	Sometimes	Moderately important
A	2015-04-14 21:04:44	2015-04-14 21:14:09	Yes	This study has been explained to me and any questions I had have been answered. I know that I may leave the study at any time. I agree to the use of my information as described in this form. I agree to take part in this study.	Female	54	I use a hearing aid for my LEFT ear only.	Miracle-Ear				Good	A little	2	0	1	2	5	1	Often	Never	Never	Never	Often	Sometimes	Never	Never	Often	Never	Never	Never	Between 140 and 220 square feet (13 to 20 square metres)	Yes	Between 5 and 8 feet (1.5 to 2.4 metres)	Speakers in the TV					Sound bar (single, wide, external loudspeaker enclosure typically placed in front of the TV)		Sometimes	Sometimes	Sometimes	Never	Rarely	Sometimes	Never	Very important
A	2015-04-14 20:43:53	2015-04-14 20:58:23	Yes	This study has been explained to me and any questions I had have been answered. I know that I may leave the study at any time. I agree to the use of my information as described in this form. I agree to take part in this study.	Female	59	I use hearing aids for both ears.	Beltone				Good	None	1	3	1	4	0	0	Always	Rarely	Never	Never	Always	Never		Never	Always	Never	Often	Never	Between 220 and 320 square feet (20 to 30 square metres)	Yes	Between 5 and 8 feet (1.5 to 2.4 metres)		External loudspeakers				Sound bar (single, wide, external loudspeaker enclosure typically placed in front of the TV)			Rarely	Often	Never	Often	Rarely	Often	Extremely important
A	2015-04-14 20:43:11	2015-04-14 20:53:01	Yes	This study has been explained to me and any questions I had have been answered. I know that I may leave the study at any time. I agree to the use of my information as described in this form. I agree to take part in this study.	Female	57	I use hearing aids for both ears.	Miracle-Ear				Fair	Some	4	2	0	1	1	0	Always	Never	Never	Never	Often	Sometimes	Sometimes	Never	Always	Never	Never	Never	Between 320 and 420 square feet (30 to 40 square metres)	Yes	Between 8 and 12 feet (2.4 to 3.7 metres)	Speakers in the TV							Rarely	Never	Sometimes	Never	Rarely	Sometimes	Sometimes	Very important
A	2015-04-14 20:14:10	2015-04-14 20:21:35	Yes	This study has been explained to me and any questions I had have been answered. I know that I may leave the study at any time. I agree to the use of my information as described in this form. I agree to take part in this study.	Female	60	I use hearing aids for both ears.	Amplisound				Good	A little	3	5	7	5	7	7	Always	Sometimes	Rarely	Rarely	Often	Sometimes	Sometimes	Rarely	Often	Sometimes	Sometimes	Rarely	Between 220 and 320 square feet (20 to 30 square metres)	Yes	Between 5 and 8 feet (1.5 to 2.4 metres)			Headphones or TV ears (without hearing aids)			Two external loudspeakers (left and right)		Often	Sometimes	Often	Sometimes	Often	Often	Sometimes	Very important
A	2015-04-14 20:04:27	2015-04-14 20:19:46	Yes	This study has been explained to me and any questions I had have been answered. I know that I may leave the study at any time. I agree to the use of my information as described in this form. I agree to take part in this study.	Male	70	I use a hearing aid for my RIGHT ear only.	Miracle-Ear				Good	None	3	0	0	1	1	0	Often	Never	Never	Never	Always	Rarely	Never	Rarely	Always	Never	Sometimes	Never	Between 220 and 320 square feet (20 to 30 square metres)	Yes	Between 8 and 12 feet (2.4 to 3.7 metres)		External loudspeakers				Surround sound system (5 or more loudspeakers)		Sometimes	Never	Often	Sometimes	Often	Always	Sometimes	Very important
A	2015-04-14 19:46:24	2015-04-14 20:00:00	Yes	This study has been explained to me and any questions I had have been answered. I know that I may leave the study at any time. I agree to the use of my information as described in this form. I agree to take part in this study.	Male	50	I use a hearing aid for my RIGHT ear only.	Audina				Fair	A little	3	2	4	0	1	0	Always	Never	Often	Rarely	Often	Always	Never	Sometimes	Rarely	Rarely	Always	Rarely	Between 140 and 220 square feet (13 to 20 square metres)	Yes	Less than 5 feet (< 1.5 metres)		External loudspeakers	Headphones or TV ears (without hearing aids)			Two external loudspeakers (left and right)		Sometimes	Rarely	Rarely	Rarely	Rarely	Never	Never	Extremely important
A	2015-04-14 19:45:14	2015-04-14 19:57:08	Yes	This study has been explained to me and any questions I had have been answered. I know that I may leave the study at any time. I agree to the use of my information as described in this form. I agree to take part in this study.	Male	61	I use hearing aids for both ears.	Miracle-Ear				Good	A little	10	0	1	10	3	2	Always	Never	Never	Never	Always	Rarely	Never	Never	Always	Never	Never	Never	Between 140 and 220 square feet (13 to 20 square metres)	Yes	Between 8 and 12 feet (2.4 to 3.7 metres)	Speakers in the TV							Rarely	Rarely	Always	Often	Always	Sometimes	Always	Extremely important
A	2015-04-14 19:37:06	2015-04-14 19:47:28	Yes	This study has been explained to me and any questions I had have been answered. I know that I may leave the study at any time. I agree to the use of my information as described in this form. I agree to take part in this study.	Male	50	I use a hearing aid for my LEFT ear only.	Beltone				Fair	None	1	0	4	1	2	0	Sometimes	Rarely	Sometimes	Sometimes	Sometimes	Sometimes	Often	Rarely	Often	Never	Often	Never	Between 140 and 220 square feet (13 to 20 square metres)	Yes	Between 5 and 8 feet (1.5 to 2.4 metres)	Speakers in the TV							Sometimes	Often	Often	Never	Always	Rarely	Rarely	Extremely important
A	2015-04-14 19:26:01	2015-04-14 19:48:38	Yes	This study has been explained to me and any questions I had have been answered. I know that I may leave the study at any time. I agree to the use of my information as described in this form. I agree to take part in this study.	Male	54	I use a hearing aid for my LEFT ear only.	Kirkland				Good	A little	1	0	1		1		Always	Rarely	Never	Never	Always	Often	Sometimes	Rarely	Always	Never	Sometimes	Never	Between 320 and 420 square feet (30 to 40 square metres)	Yes	Between 8 and 12 feet (2.4 to 3.7 metres)		External loudspeakers				Surround sound system (5 or more loudspeakers)		Sometimes	Often	Sometimes	Rarely	Often	Often	Always	Extremely important
A	2015-04-14 19:15:43	2015-04-14 19:24:59	Yes	This study has been explained to me and any questions I had have been answered. I know that I may leave the study at any time. I agree to the use of my information as described in this form. I agree to take part in this study.	Male	59	I use hearing aids for both ears.	Miracle-Ear				Poor	Considerable	4	4	4	0	6	0	Always	Sometimes	Never	Never	Often	Often	Never	Never	Sometimes	Sometimes	Often	Often	Less than 140 square feet (< 13 square metres)	Yes	Between 8 and 12 feet (2.4 to 3.7 metres)	Speakers in the TV				TV-to-hearing-aid streamer (Phonak TV link, Oticon ConnectLine TV, ReSound Unite TV streamer, Starkey Surflink Media, Widex TV-DEX, etc.)			Sometimes	Sometimes	Often	Often	Often	Sometimes	Sometimes	Extremely important
A	2015-04-14 19:12:10	2015-04-14 19:28:20	Yes	This study has been explained to me and any questions I had have been answered. I know that I may leave the study at any time. I agree to the use of my information as described in this form. I agree to take part in this study.	Male	56	I use a hearing aid for my LEFT ear only.	Panasonic				Good	A little	5	2	3	5	2	1	Always	Never	Never	Never	Always	Often	Sometimes	Rarely	Always	Never	Often	Never	Between 220 and 320 square feet (20 to 30 square metres)	Yes	Between 5 and 8 feet (1.5 to 2.4 metres)	Speakers in the TV							Rarely	Always	Sometimes	Sometimes	Often	Often	Rarely	Extremely important
A	2015-04-14 19:07:53	2015-04-14 19:15:53	Yes	This study has been explained to me and any questions I had have been answered. I know that I may leave the study at any time. I agree to the use of my information as described in this form. I agree to take part in this study.	Female		I use a hearing aid for my LEFT ear only.	Beltone				Excellent	None	2	0	0	0	2	0	Sometimes	Never	Never	Never	Never	Never	Never	Never	Sometimes	Never	Sometimes	Never	Less than 140 square feet (< 13 square metres)	Yes	Between 8 and 12 feet (2.4 to 3.7 metres)	Speakers in the TV							Often	Never	Sometimes	Never	Never	Sometimes	Never	Extremely important
A	2015-04-14 18:55:52	2015-04-14 19:08:13	Yes	This study has been explained to me and any questions I had have been answered. I know that I may leave the study at any time. I agree to the use of my information as described in this form. I agree to take part in this study.	Male	60	I use hearing aids for both ears.	Audibel				Good	None	4	2	0	2	0	0	Often	Rarely	Never	Never	Always	Never	Never	Never	Often	Never	Sometimes	Never	Between 140 and 220 square feet (13 to 20 square metres)	No	Between 8 and 12 feet (2.4 to 3.7 metres)	Speakers in the TV							Sometimes	Sometimes	Rarely	Sometimes	Often	Sometimes	Often	Extremely important
A	2015-04-14 18:54:19	2015-04-14 19:20:49	Yes	This study has been explained to me and any questions I had have been answered. I know that I may leave the study at any time. I agree to the use of my information as described in this form. I agree to take part in this study.	Female	51	I use a hearing aid for my RIGHT ear only.	Audibel				Good	A little	2	0	0	2	2	0	Sometimes	Never	Never	Never	Sometimes	Rarely	Never	Never	Often	Never	Never	Never	Between 140 and 220 square feet (13 to 20 square metres)	No	Between 8 and 12 feet (2.4 to 3.7 metres)	Speakers in the TV							Often	Sometimes	Never	Never	Often	Never	Never	Very important
A	2015-04-14 18:46:08	2015-04-14 18:58:15	Yes	This study has been explained to me and any questions I had have been answered. I know that I may leave the study at any time. I agree to the use of my information as described in this form. I agree to take part in this study.	Male		I use a hearing aid for my RIGHT ear only.	Kirkland				Poor	Some	5	2	1	2	1	0	Always	Never	Rarely	Never	Often	Sometimes	Sometimes	Rarely					Less than 140 square feet (< 13 square metres)	Yes	Less than 5 feet (< 1.5 metres)	Speakers in the TV							Often	Often	Sometimes	Rarely	Often	Often	Often	Extremely important
A	2015-04-14 18:43:46	2015-04-14 18:52:08	Yes	This study has been explained to me and any questions I had have been answered. I know that I may leave the study at any time. I agree to the use of my information as described in this form. I agree to take part in this study.	Female	55	I use hearing aids for both ears.	Miracle-Ear				Excellent	None	3	2	0	0	1	1	Always	Never	Never	Never	Always	Sometimes	Sometimes	Rarely	Always	Never	Always	Never	More than 420 square feet (> 40 square metres)	Yes	Between 8 and 12 feet (2.4 to 3.7 metres)	Speakers in the TV							Sometimes	Sometimes	Often	Sometimes	Rarely	Sometimes	Never	Very important
A	2015-04-14 18:42:38	2015-04-14 18:50:53	Yes	This study has been explained to me and any questions I had have been answered. I know that I may leave the study at any time. I agree to the use of my information as described in this form. I agree to take part in this study.	Male	52	I use a hearing aid for my RIGHT ear only.	Miracle-Ear				Excellent	None	2	1	1	2	1	0	Often	Rarely	Rarely	Never	Often	Sometimes	Sometimes	Sometimes	Often	Never	Often	Never	Between 220 and 320 square feet (20 to 30 square metres)	Yes	Between 5 and 8 feet (1.5 to 2.4 metres)	Speakers in the TV	External loudspeakers				Two external loudspeakers (left and right)		Sometimes	Sometimes	Sometimes	Sometimes	Sometimes	Often	Often	Very important
A	2015-04-14 18:30:55	2015-04-14 18:39:35	Yes	This study has been explained to me and any questions I had have been answered. I know that I may leave the study at any time. I agree to the use of my information as described in this form. I agree to take part in this study.	Male	50	I use hearing aids for both ears.	Miracle-Ear				Good	A little	2	2	2	20	20	0	Sometimes	Rarely	Never	Sometimes	Often	Often	Rarely	Rarely	Often	Never	Rarely	Never	Between 220 and 320 square feet (20 to 30 square metres)	No	More than 12 feet (> 3.7 metres)	Speakers in the TV	External loudspeakers	Headphones or TV ears (without hearing aids)			Two external loudspeakers (left and right)		Sometimes	Rarely	Never	Never	Rarely	Never	Often	Moderately important
A	2015-04-14 18:23:38	2015-04-14 18:28:45	Yes	This study has been explained to me and any questions I had have been answered. I know that I may leave the study at any time. I agree to the use of my information as described in this form. I agree to take part in this study.	Male	52	I use a hearing aid for my LEFT ear only.	Miracle-Ear				Excellent	Some	3	0	0	2	2	0	Often	Sometimes	Never	Never	Always	Never	Never	Never	Always	Never	Never	Never	Between 220 and 320 square feet (20 to 30 square metres)	Yes	Between 8 and 12 feet (2.4 to 3.7 metres)	Speakers in the TV							Rarely	Sometimes	Sometimes	Sometimes	Often	Often	Often	Slightly important
A	2015-04-14 18:00:11	2015-04-14 18:11:43	Yes	This study has been explained to me and any questions I had have been answered. I know that I may leave the study at any time. I agree to the use of my information as described in this form. I agree to take part in this study.	Male	55	I use hearing aids for both ears.	Microtech				Good	A little	2	2	0	1	3	0	Often	Rarely	Rarely	Never	Often	Often	Sometimes	Rarely	Always	Never	Rarely		Between 320 and 420 square feet (30 to 40 square metres)	Yes	Between 8 and 12 feet (2.4 to 3.7 metres)	Speakers in the TV	External loudspeakers				Surround sound system (5 or more loudspeakers)		Sometimes	Rarely	Often	Rarely	Sometimes	Never	Always	Extremely important
A	2015-04-14 18:00:09	2015-04-14 18:11:41	Yes	This study has been explained to me and any questions I had have been answered. I know that I may leave the study at any time. I agree to the use of my information as described in this form. I agree to take part in this study.	Male	65	I use hearing aids for both ears.	Siemens				Poor	A little	3	1	3	5	5	1	Always	Never	Never	Rarely	Always	Often	Never	Never	Often	Often	Often	Often	Less than 140 square feet (< 13 square metres)	Yes	Between 5 and 8 feet (1.5 to 2.4 metres)	Speakers in the TV							Sometimes	Often	Rarely	Often	Always	Sometimes	Sometimes	Very important
A	2015-04-14 17:59:35	2015-04-14 18:05:53	Yes	This study has been explained to me and any questions I had have been answered. I know that I may leave the study at any time. I agree to the use of my information as described in this form. I agree to take part in this study.	Female	52	I use hearing aids for both ears.	Miracle-Ear		Ultimate Ears		Fair	A little	2	0	2	0	0	0	Often	Sometimes	Never	Sometimes	Often	Rarely	Rarely	Sometimes	Often	Never	Often	Never	Between 220 and 320 square feet (20 to 30 square metres)	No	Between 5 and 8 feet (1.5 to 2.4 metres)	Speakers in the TV				TV-to-hearing-aid streamer (Phonak TV link, Oticon ConnectLine TV, ReSound Unite TV streamer, Starkey Surflink Media, Widex TV-DEX, etc.)	Two external loudspeakers (left and right)		Sometimes	Often	Often	Never	Often	Sometimes	Sometimes	Extremely important
A	2015-04-14 17:58:38	2015-04-14 18:10:12	Yes	This study has been explained to me and any questions I had have been answered. I know that I may leave the study at any time. I agree to the use of my information as described in this form. I agree to take part in this study.	Male	53	I use hearing aids for both ears.	Miracle-Ear				Excellent	None	1	1	4	1	1	0	Always	Sometimes	Often	Rarely	Sometimes	Often	Rarely	Often	Always	Never	Never	Never	Between 140 and 220 square feet (13 to 20 square metres)	Yes	Between 8 and 12 feet (2.4 to 3.7 metres)	Speakers in the TV							Rarely	Often	Sometimes	Sometimes	Often	Often	Rarely	Extremely important
A	2015-04-14 17:55:58	2015-04-14 18:03:42	Yes	This study has been explained to me and any questions I had have been answered. I know that I may leave the study at any time. I agree to the use of my information as described in this form. I agree to take part in this study.	Male	52	I use hearing aids for both ears.	Panasonic				Good	Some	2	1			1		Sometimes	Never	Rarely	Rarely	Sometimes	Sometimes	Sometimes	Rarely	Sometimes	Rarely	Sometimes	Rarely	Between 220 and 320 square feet (20 to 30 square metres)	No	Between 8 and 12 feet (2.4 to 3.7 metres)	Speakers in the TV							Sometimes	Rarely	Sometimes	Rarely	Often	Sometimes	Sometimes	Very important
A	2015-04-14 17:54:16	2015-04-14 18:02:51	Yes	This study has been explained to me and any questions I had have been answered. I know that I may leave the study at any time. I agree to the use of my information as described in this form. I agree to take part in this study.	Male	52	I use hearing aids for both ears.	Lyric		HearPal		Fair	Some	0	1	2	0	0	2	Sometimes	Sometimes	Sometimes	Sometimes	Sometimes	Sometimes	Sometimes	Sometimes	Sometimes	Sometimes	Sometimes	Sometimes	Between 220 and 320 square feet (20 to 30 square metres)	No	Between 5 and 8 feet (1.5 to 2.4 metres)			Headphones or TV ears (without hearing aids)			Two external loudspeakers (left and right)		Sometimes	Sometimes	Sometimes	Sometimes	Sometimes	Sometimes	Sometimes	Very important
A	2015-04-14 17:48:36	2015-04-14 17:58:22	Yes	This study has been explained to me and any questions I had have been answered. I know that I may leave the study at any time. I agree to the use of my information as described in this form. I agree to take part in this study.	Male	63	I use hearing aids for both ears.	Lyric				Good	Some	2	2	0	1	1	0	Always	Never	Never	Never	Always	Never	Rarely	Never	Always	Never	Never	Never	Between 220 and 320 square feet (20 to 30 square metres)	Yes	Between 5 and 8 feet (1.5 to 2.4 metres)	Speakers in the TV		Headphones or TV ears (without hearing aids)					Sometimes	Often	Often	Never	Always	Rarely	Rarely	Extremely important
A	2015-04-14 17:48:41	2015-04-14 17:53:55	Yes	This study has been explained to me and any questions I had have been answered. I know that I may leave the study at any time. I agree to the use of my information as described in this form. I agree to take part in this study.	Male	55	I use hearing aids for both ears.	Phonak		ClearHear	HearPal	Good	Some	1	2	0	2	4	2	Often	Sometimes	Rarely	Sometimes	Often	Often	Often	Often	Often	Often	Often	Often	Between 220 and 320 square feet (20 to 30 square metres)	Yes	Between 5 and 8 feet (1.5 to 2.4 metres)		External loudspeakers				Three external loudspeakers (left, centre and right)		Often	Sometimes	Often	Sometimes	Often	Sometimes	Often	Moderately important
A	2015-04-14 17:44:58	2015-04-14 17:59:40	Yes	This study has been explained to me and any questions I had have been answered. I know that I may leave the study at any time. I agree to the use of my information as described in this form. I agree to take part in this study.	Male	61	I use a hearing aid for my LEFT ear only.	Beltone		RCA Symphonix		Poor	Considerable	7	0	0	3	4	0	Always	Never	Never	Never	Always	Rarely	Never	Never	Often	Sometimes	Sometimes	Never	Between 220 and 320 square feet (20 to 30 square metres)	Yes	Between 5 and 8 feet (1.5 to 2.4 metres)	Speakers in the TV					Sound bar (single, wide, external loudspeaker enclosure typically placed in front of the TV)		Sometimes	Often	Sometimes	Always	Always	Rarely	Rarely	Very important
A	2015-04-14 17:44:42	2015-04-14 17:59:10	Yes	This study has been explained to me and any questions I had have been answered. I know that I may leave the study at any time. I agree to the use of my information as described in this form. I agree to take part in this study.	Male	52	I use hearing aids for both ears.	Beltone				Excellent	None	1	2	1	1	1	0	Often	Never	Never	Never	Often	Sometimes		Rarely	Often	Never	Sometimes	Sometimes	Between 140 and 220 square feet (13 to 20 square metres)	No	Between 8 and 12 feet (2.4 to 3.7 metres)		External loudspeakers				Two external loudspeakers (left and right)		Sometimes	Sometimes	Sometimes	Never	Rarely	Often	Sometimes	Very important
A	2015-04-14 17:40:46	2015-04-14 18:03:44	Yes	This study has been explained to me and any questions I had have been answered. I know that I may leave the study at any time. I agree to the use of my information as described in this form. I agree to take part in this study.	Female	53	I use hearing aids for both ears.	Beltone	Siemens			Fair	Some	6	0	0		0	0	Always	Never	Never	Never	Always	Rarely	Rarely	Never	Often	Never	Often	Never	Between 140 and 220 square feet (13 to 20 square metres)	No	Between 5 and 8 feet (1.5 to 2.4 metres)	Speakers in the TV							Always	Rarely	Often	Sometimes	Always	Often	Sometimes	Moderately important
B	2015-06-29 15:38:23	2015-06-29 15:43:25	Yes	This study has been explained to me and any questions I had have been answered. I know that I may leave the study at any time. I agree to the use of my information as described in this form. I agree to take part in this study.	Male	51	I use a hearing aid for my LEFT ear only.	America Hears	Amplisound	Focus Ear	HearPal	Fair	Some	2	5	4	3	3	3	Sometimes	Sometimes	Sometimes	Sometimes	Sometimes	Sometimes	Sometimes	Sometimes	Sometimes	Sometimes	Sometimes	Sometimes	Between 220 and 320 square feet (20 to 30 square metres)	Yes	Between 8 and 12 feet (2.4 to 3.7 metres)			Headphones or TV ears (without hearing aids)			Two external loudspeakers (left and right)		Sometimes	Sometimes	Sometimes	Sometimes	Sometimes	Sometimes	Sometimes	Moderately important
B	2015-06-29 15:22:22	2015-06-29 15:47:50	Yes	This study has been explained to me and any questions I had have been answered. I know that I may leave the study at any time. I agree to the use of my information as described in this form. I agree to take part in this study.	Female	55	I use a hearing aid for my RIGHT ear only.	Sonic				Good	None	1	1	1	1	1	1	Often	Never	Often	Never	Often	Often	Often	Often	Often	Never	Often	Never	Between 140 and 220 square feet (13 to 20 square metres)	Yes	Between 5 and 8 feet (1.5 to 2.4 metres)	Speakers in the TV					Sound bar (single, wide, external loudspeaker enclosure typically placed in front of the TV)		Often	Never	Often	Sometimes	Sometimes	Sometimes	Rarely	Very important
B	2015-06-29 15:19:22	2015-06-29 15:30:41	Yes	This study has been explained to me and any questions I had have been answered. I know that I may leave the study at any time. I agree to the use of my information as described in this form. I agree to take part in this study.	Female	65	I use a hearing aid for my LEFT ear only.	Rexton				Fair	A little	6	0	2	0	0	0					Often	Sometimes	Never	Never	Always				Between 140 and 220 square feet (13 to 20 square metres)	No	Between 5 and 8 feet (1.5 to 2.4 metres)	Speakers in the TV							Sometimes	Sometimes	Often	Never	Always	Sometimes	Never	Extremely important
B	2015-06-29 15:17:24	2015-06-29 15:24:57	Yes	This study has been explained to me and any questions I had have been answered. I know that I may leave the study at any time. I agree to the use of my information as described in this form. I agree to take part in this study.	Male	60	I use hearing aids for both ears.	Electone		BuyDBest	EasyComforts	Good	Some	1	4	1	2	2	3	Rarely	Sometimes	Sometimes	Sometimes	Sometimes	Rarely	Rarely	Often	Sometimes	Rarely	Rarely	Rarely	Between 220 and 320 square feet (20 to 30 square metres)	Yes	Between 5 and 8 feet (1.5 to 2.4 metres)	Speakers in the TV					Sound bar (single, wide, external loudspeaker enclosure typically placed in front of the TV)		Sometimes	Sometimes	Sometimes	Often	Often	Sometimes	Rarely	Very important
B	2015-06-29 15:14:52	2015-06-29 15:29:46	Yes	This study has been explained to me and any questions I had have been answered. I know that I may leave the study at any time. I agree to the use of my information as described in this form. I agree to take part in this study.	Male	66	I use hearing aids for both ears.	AudioSync		BionicEar		Good	A little	3	2	5	1	2	2	Always	Never	Never	Never	Always	Sometimes	Never	Never	Always	Never	Always	Never	More than 420 square feet (> 40 square metres)	Yes	Between 8 and 12 feet (2.4 to 3.7 metres)	Speakers in the TV					Two external loudspeakers (left and right)		Sometimes	Never	Never	Always	Always	Never	Always	Extremely important
B	2015-06-29 15:11:43	2015-06-29 15:23:19	Yes	This study has been explained to me and any questions I had have been answered. I know that I may leave the study at any time. I agree to the use of my information as described in this form. I agree to take part in this study.	Male	61	I use hearing aids for both ears.	Panasonic				Good	A little	5	0	0	0	1	0	Always	Never	Never	Never	Always	Always	Never	Never	Always	Never	Always	Never	Between 320 and 420 square feet (30 to 40 square metres)	Yes	Between 5 and 8 feet (1.5 to 2.4 metres)	Speakers in the TV							Sometimes	Always	Never	Never	Sometimes	Rarely	Sometimes	Extremely important
B	2015-06-29 15:10:42	2015-06-29 15:21:00	Yes	This study has been explained to me and any questions I had have been answered. I know that I may leave the study at any time. I agree to the use of my information as described in this form. I agree to take part in this study.	Male	55	I use hearing aids for both ears.	Miracle-Ear				Good	A little	1	1	0	2	2	0	Always	Never	Never	Never	Always	Rarely	Never	Never	Always	Never	Sometimes	Never	Between 320 and 420 square feet (30 to 40 square metres)	Yes	Between 5 and 8 feet (1.5 to 2.4 metres)		External loudspeakers				Surround sound system (5 or more loudspeakers)		Often	Always	Sometimes	Rarely	Always	Rarely	Always	Extremely important
B	2015-06-29 15:09:43	2015-06-29 15:33:21	Yes	This study has been explained to me and any questions I had have been answered. I know that I may leave the study at any time. I agree to the use of my information as described in this form. I agree to take part in this study.	Male	56	I use a hearing aid for my RIGHT ear only.	Miracle-Ear				Poor	A lot	5			2			Always	Rarely	Never	Never	Always	Never	Never	Never	Always	Never	Never	Never	Between 140 and 220 square feet (13 to 20 square metres)	Yes	Between 5 and 8 feet (1.5 to 2.4 metres)	Speakers in the TV							Often	Often	Rarely	Often	Often	Often	Rarely	Very important
B	2015-06-29 15:06:55	2015-06-29 15:34:57	Yes	This study has been explained to me and any questions I had have been answered. I know that I may leave the study at any time. I agree to the use of my information as described in this form. I agree to take part in this study.	Male	53	I use hearing aids for both ears.	Siemens				Fair	None	1	1			1		Always	Never	Never	Never	Sometimes	Sometimes	Sometimes	Sometimes	Sometimes	Never	Sometimes	Never	Between 140 and 220 square feet (13 to 20 square metres)	Yes	Between 8 and 12 feet (2.4 to 3.7 metres)	Speakers in the TV							Rarely	Sometimes	Sometimes	Never	Sometimes	Never	Often	Very important
B	2015-06-29 15:07:23	2015-06-29 15:13:56	Yes	This study has been explained to me and any questions I had have been answered. I know that I may leave the study at any time. I agree to the use of my information as described in this form. I agree to take part in this study.	Male	55	I use a hearing aid for my LEFT ear only.	America Hears		Able Planet		Good	A little	3	3	2	3	4	2	Often	Often	Sometimes	Often	Often	Often	Often	Always	Sometimes	Sometimes	Often	Often	Less than 140 square feet (< 13 square metres)	Yes	Between 5 and 8 feet (1.5 to 2.4 metres)	Speakers in the TV					Sound bar (single, wide, external loudspeaker enclosure typically placed in front of the TV)		Often	Often	Often	Always	Sometimes	Often	Always	Very important
B	2015-06-29 15:07:05	2015-06-29 15:20:01	Yes	This study has been explained to me and any questions I had have been answered. I know that I may leave the study at any time. I agree to the use of my information as described in this form. I agree to take part in this study.	Male	72	I use hearing aids for both ears.	Phonak				Good	Some	3	0	0	1	1	0	Often	Never	Never	Never	Always	Rarely	Never	Never	Always	Never	Never	Never	Between 140 and 220 square feet (13 to 20 square metres)	No	Between 5 and 8 feet (1.5 to 2.4 metres)	Speakers in the TV							Rarely	Rarely	Sometimes	Never	Often	Rarely	Often	Moderately important
B	2015-06-29 15:06:21	2015-06-29 15:29:25	Yes	This study has been explained to me and any questions I had have been answered. I know that I may leave the study at any time. I agree to the use of my information as described in this form. I agree to take part in this study.	Male	54	I use a hearing aid for my LEFT ear only.	Miracle-Ear				Good	None	10	4	0	1			Often	Never	Never	Sometimes	Often	Often	Never	Never	Sometimes	Never	Often	Never	Between 140 and 220 square feet (13 to 20 square metres)	Yes	Between 5 and 8 feet (1.5 to 2.4 metres)	Speakers in the TV							Sometimes	Never	Sometimes	Never	Never	Sometimes	Often	Very important
B	2015-06-29 15:06:16	2015-06-29 15:20:03	Yes	This study has been explained to me and any questions I had have been answered. I know that I may leave the study at any time. I agree to the use of my information as described in this form. I agree to take part in this study.	Male	55	I use hearing aids for both ears.	Panasonic				Fair	Some	1	1	1	1	1	1	Often	Rarely	Sometimes	Never	Often	Often	Often	Sometimes	Often	Never	Sometimes	Never	Between 140 and 220 square feet (13 to 20 square metres)	Yes	Between 5 and 8 feet (1.5 to 2.4 metres)		External loudspeakers	Headphones or TV ears (without hearing aids)			Two external loudspeakers (left and right)		Sometimes	Sometimes	Rarely	Sometimes	Often	Rarely	Sometimes	Very important
C	2015-07-08 02:29:26	2015-07-08 02:49:13	Yes	This study has been explained to me and any questions I had have been answered. I know that I may leave the study at any time. I agree to the use of my information as described in this form. I agree to take part in this study.	Male	56	I use a hearing aid for my LEFT ear only.	Kirkland				Good	A little	1	0	1	3	2	1	Often	Never	Never	Rarely	Often	Often	Never	Sometimes	Often	Never	Never	Never	More than 420 square feet (> 40 square metres)	Yes	More than 12 feet (> 3.7 metres)		External loudspeakers				Surround sound system (5 or more loudspeakers)		Sometimes	Often	Rarely	Never	Never	Sometimes	Always	Moderately important
C	2015-07-07 22:40:22	2015-07-07 22:59:59	Yes	This study has been explained to me and any questions I had have been answered. I know that I may leave the study at any time. I agree to the use of my information as described in this form. I agree to take part in this study.	Male	61	I use a hearing aid for my LEFT ear only.	Panasonic				Good	Some	2	0	1	1	2	0	Sometimes	Never	Never	Never	Often	Sometimes	Never	Never	Always	Rarely	Sometimes	Never	Between 140 and 220 square feet (13 to 20 square metres)	Yes	Less than 5 feet (< 1.5 metres)						Sound bar (single, wide, external loudspeaker enclosure typically placed in front of the TV)		Rarely	Never	Rarely	Rarely	Sometimes	Always	Often	Moderately important
C	2015-07-07 21:47:54	2015-07-07 21:53:47	Yes	This study has been explained to me and any questions I had have been answered. I know that I may leave the study at any time. I agree to the use of my information as described in this form. I agree to take part in this study.	Female	54	I use a hearing aid for my LEFT ear only.	Audibel		AmpliEar		Good	A little	3	6	4	1	1	4	Always	Always	Often	Always	Always	Always	Never	Often	Always	Always	Often	Always	Between 140 and 220 square feet (13 to 20 square metres)	Yes	Between 5 and 8 feet (1.5 to 2.4 metres)	Speakers in the TV	External loudspeakers				Three external loudspeakers (left, centre and right)		Often	Often	Often	Sometimes	Often	Often	Rarely	Extremely important
C	2015-07-07 19:15:04	2015-07-07 19:20:40	Yes	This study has been explained to me and any questions I had have been answered. I know that I may leave the study at any time. I agree to the use of my information as described in this form. I agree to take part in this study.	Male	54	I use a hearing aid for my RIGHT ear only.	Kirkland				Good	A little	2	1	0	3	2	0	Often	Never	Never	Never	Often	Rarely	Never	Never	Often	Sometimes	Sometimes	Rarely	Between 220 and 320 square feet (20 to 30 square metres)	Yes	Between 5 and 8 feet (1.5 to 2.4 metres)		External loudspeakers				Three external loudspeakers (left, centre and right)		Rarely	Rarely	Sometimes	Sometimes	Often	Sometimes	Never	Very important
C	2015-07-07 19:13:29	2015-07-07 19:27:52	Yes	This study has been explained to me and any questions I had have been answered. I know that I may leave the study at any time. I agree to the use of my information as described in this form. I agree to take part in this study.	Male	55	I use hearing aids for both ears.	AudioSync				Excellent	A little	3	3	2	4	2	1	Often	Rarely	Rarely	Rarely	Often	Often	Often	Often	Often	Sometimes	Often	Rarely	More than 420 square feet (> 40 square metres)	No	Between 8 and 12 feet (2.4 to 3.7 metres)	Speakers in the TV					Two external loudspeakers (left and right)		Rarely	Rarely	Often	Often	Often	Often	Always	Very important
C	2015-07-07 18:57:35	2015-07-07 19:10:16	Yes	This study has been explained to me and any questions I had have been answered. I know that I may leave the study at any time. I agree to the use of my information as described in this form. I agree to take part in this study.	Female	56	I use hearing aids for both ears.	Miracle-Ear				Good	A little	1	2	2	0	2	0	Often	Never	Never	Never	Often	Sometimes	Sometimes	Sometimes	Often	Never	Often	Sometimes	Between 320 and 420 square feet (30 to 40 square metres)	Yes	Between 5 and 8 feet (1.5 to 2.4 metres)	Speakers in the TV		Headphones or TV ears (without hearing aids)					Often	Rarely	Sometimes	Rarely	Sometimes	Sometimes	Sometimes	Very important
C	2015-07-07 18:44:53	2015-07-07 18:57:50	Yes	This study has been explained to me and any questions I had have been answered. I know that I may leave the study at any time. I agree to the use of my information as described in this form. I agree to take part in this study.	Male	60	I use hearing aids for both ears.	Rexton				Fair	Some	3	1	0	3	2	0	Often	Never	Never	Never	Often	Sometimes	Never	Never	Often	Never	Rarely	Never	Between 220 and 320 square feet (20 to 30 square metres)	Yes	Between 5 and 8 feet (1.5 to 2.4 metres)		External loudspeakers				Three external loudspeakers (left, centre and right)		Sometimes	Often	Rarely	Rarely	Sometimes	Never	Never	Very important
C	2015-07-07 17:36:51	2015-07-07 18:10:10	Yes	This study has been explained to me and any questions I had have been answered. I know that I may leave the study at any time. I agree to the use of my information as described in this form. I agree to take part in this study.	Female	58	I use hearing aids for both ears.	Miracle-Ear				Good	None	12	0	2	1	1	0	Always	Never	Never	Never	Always	Rarely	Rarely	Never	Always	Never	Often	Never	Between 320 and 420 square feet (30 to 40 square metres)	Yes	Between 8 and 12 feet (2.4 to 3.7 metres)	Speakers in the TV							Sometimes	Rarely	Often	Often	Often	Often	Sometimes	Extremely important
C	2015-07-07 16:06:41	2015-07-07 16:21:55	Yes	This study has been explained to me and any questions I had have been answered. I know that I may leave the study at any time. I agree to the use of my information as described in this form. I agree to take part in this study.	Female	51	I use hearing aids for both ears.	Audika	Beltone			Fair	Considerable	2	1	2	4	4	1	Always	Never	Never	Never	Always	Never	Never	Never	Always	Never	Sometimes	Never	Less than 140 square feet (< 13 square metres)	Yes	Less than 5 feet (< 1.5 metres)	Speakers in the TV					Sound bar (single, wide, external loudspeaker enclosure typically placed in front of the TV)		Rarely	Sometimes	Always	Always	Always	Always	Rarely	Very important
C	2015-07-07 12:41:12	2015-07-07 12:53:21	Yes	This study has been explained to me and any questions I had have been answered. I know that I may leave the study at any time. I agree to the use of my information as described in this form. I agree to take part in this study.	Female	50	I use hearing aids for both ears.	Elkon		Focus Ear		Fair	Considerable	2	0	0	2	0	4	Always	Never	Never	Never	Always	Sometimes	Sometimes	Never	Always	Sometimes	Never	Never	Between 220 and 320 square feet (20 to 30 square metres)	No	Between 5 and 8 feet (1.5 to 2.4 metres)		External loudspeakers	Headphones or TV ears (without hearing aids)			Sound bar (single, wide, external loudspeaker enclosure typically placed in front of the TV)		Often	Often	Often	Always	Sometimes	Always	Never	Extremely important
C	2015-07-07 11:29:30	2015-07-07 11:35:33	Yes	This study has been explained to me and any questions I had have been answered. I know that I may leave the study at any time. I agree to the use of my information as described in this form. I agree to take part in this study.	Male	51	I use hearing aids for both ears.	Audibel		Bell and Howell		Fair	Some	3	2	3	2	2	1	Often	Sometimes	Often	Sometimes	Often	Sometimes	Often	Sometimes	Often	Sometimes	Often	Sometimes	Between 220 and 320 square feet (20 to 30 square metres)	Yes	Between 5 and 8 feet (1.5 to 2.4 metres)				Induction loop system		Two external loudspeakers (left and right)		Often	Often	Sometimes	Often	Sometimes	Often	Sometimes	Extremely important
C	2015-07-07 10:03:31	2015-07-07 10:26:08	Yes	This study has been explained to me and any questions I had have been answered. I know that I may leave the study at any time. I agree to the use of my information as described in this form. I agree to take part in this study.	Female	52	I use hearing aids for both ears.	Beltone				Good	None	0	2	1	0	5	1	Sometimes	Never	Never	Never	Often	Often	Often	Sometimes	Sometimes		Often		Less than 140 square feet (< 13 square metres)	Yes	Between 5 and 8 feet (1.5 to 2.4 metres)	Speakers in the TV							Sometimes	Often	Often	Sometimes	Sometimes	Often	Never	Extremely important
C	2015-07-07 04:01:20	2015-07-07 04:14:32	Yes	This study has been explained to me and any questions I had have been answered. I know that I may leave the study at any time. I agree to the use of my information as described in this form. I agree to take part in this study.	Male	53	I use a hearing aid for my LEFT ear only.	Unitron				Good	None	1	2	0	1	1	0	Always	Rarely	Rarely	Never	Often	Sometimes	Sometimes	Sometimes	Often	Never	Often	Never	Between 140 and 220 square feet (13 to 20 square metres)	Yes	Between 8 and 12 feet (2.4 to 3.7 metres)	Speakers in the TV							Rarely	Sometimes	Often	Rarely	Often	Sometimes	Rarely	Moderately important
C	2015-07-07 03:07:41	2015-07-07 03:15:47	Yes	This study has been explained to me and any questions I had have been answered. I know that I may leave the study at any time. I agree to the use of my information as described in this form. I agree to take part in this study.	Male	59	I use hearing aids for both ears.	Oticon				Fair	A little			3				Often	Never	Never	Never	Often	Often	Rarely	Often	Sometimes	Never	Often	Never	Between 220 and 320 square feet (20 to 30 square metres)	Yes	Between 5 and 8 feet (1.5 to 2.4 metres)	Speakers in the TV					Other (please specify)	n/a	Sometimes	Rarely	Rarely	Rarely	Rarely	Rarely	Rarely	Extremely important
C	2015-07-07 02:25:06	2015-07-07 02:37:03	Yes	This study has been explained to me and any questions I had have been answered. I know that I may leave the study at any time. I agree to the use of my information as described in this form. I agree to take part in this study.	Male	53	I use a hearing aid for my LEFT ear only.	ReSound				Fair	Considerable	2	3	1	2	0	0	Sometimes	Often	Sometimes	Sometimes	Rarely	Sometimes	Sometimes	Sometimes	Sometimes	Often	Sometimes	Rarely	Between 140 and 220 square feet (13 to 20 square metres)	Yes	Between 8 and 12 feet (2.4 to 3.7 metres)		External loudspeakers				Three external loudspeakers (left, centre and right)		Sometimes	Sometimes	Rarely	Sometimes	Often	Sometimes	Always	Moderately important
C	2015-07-07 02:17:59	2015-07-07 02:22:53	Yes	This study has been explained to me and any questions I had have been answered. I know that I may leave the study at any time. I agree to the use of my information as described in this form. I agree to take part in this study.	Do not wish to disclose	55	I use hearing aids for both ears.	Sonic				Fair	A little	4	1	1	0	2	0	Sometimes	Sometimes	Sometimes	Never	Rarely	Rarely	Never	Never	Rarely	Sometimes	Sometimes	Rarely	Between 220 and 320 square feet (20 to 30 square metres)	No	Between 8 and 12 feet (2.4 to 3.7 metres)	Speakers in the TV							Sometimes	Rarely	Rarely	Rarely	Rarely	Sometimes	Sometimes	Very important
C	2015-07-07 01:52:36	2015-07-07 02:07:21	Yes	This study has been explained to me and any questions I had have been answered. I know that I may leave the study at any time. I agree to the use of my information as described in this form. I agree to take part in this study.	Female	58	I use a hearing aid for my RIGHT ear only.	Beltone				Fair	Considerable	1	1	3	4	1	2	Rarely	Rarely	Rarely	Never	Sometimes	Often	Sometimes	Never	Often	Never	Sometimes	Never	Between 140 and 220 square feet (13 to 20 square metres)	Yes	More than 12 feet (> 3.7 metres)	Speakers in the TV							Sometimes	Often	Rarely	Never	Often	Rarely	Never	Very important
C	2015-07-07 01:47:26	2015-07-07 01:55:48	Yes	This study has been explained to me and any questions I had have been answered. I know that I may leave the study at any time. I agree to the use of my information as described in this form. I agree to take part in this study.	Male	54	I use hearing aids for both ears.	Audicus				Good	A little	4	4	2	0	1	1	Always	Never	Rarely	Rarely	Often	Often	Sometimes	Rarely	Often	Rarely	Often	Rarely	Between 140 and 220 square feet (13 to 20 square metres)	Yes	Between 5 and 8 feet (1.5 to 2.4 metres)	Speakers in the TV	External loudspeakers				Sound bar (single, wide, external loudspeaker enclosure typically placed in front of the TV)		Sometimes	Often	Often	Sometimes	Sometimes	Sometimes	Sometimes	Extremely important
C	2015-07-07 01:40:38	2015-07-07 01:57:00	Yes	This study has been explained to me and any questions I had have been answered. I know that I may leave the study at any time. I agree to the use of my information as described in this form. I agree to take part in this study.	Female	50	I use a hearing aid for my LEFT ear only.	America Hears				Good	Considerable	3	3	3	3	3	3	Often	Sometimes	Rarely	Rarely	Often	Often	Sometimes	Sometimes	Often	Sometimes	Often	Sometimes	Less than 140 square feet (< 13 square metres)	Yes	Less than 5 feet (< 1.5 metres)		External loudspeakers				Three external loudspeakers (left, centre and right)		Sometimes	Sometimes	Often	Often	Often	Sometimes	Sometimes	Very important
C	2015-07-07 01:39:35	2015-07-07 02:01:43	Yes	This study has been explained to me and any questions I had have been answered. I know that I may leave the study at any time. I agree to the use of my information as described in this form. I agree to take part in this study.	Male	58	I use a hearing aid for my RIGHT ear only.	NuEar				Good	Some	2	1	0	2	1	0	Always	Rarely	Never	Never	Always	Rarely	Rarely	Rarely	Always	Never	Often	Never	Between 140 and 220 square feet (13 to 20 square metres)	No	Between 5 and 8 feet (1.5 to 2.4 metres)		External loudspeakers				Sound bar (single, wide, external loudspeaker enclosure typically placed in front of the TV)		Often	Often	Sometimes	Sometimes	Often	Often	Sometimes	Very important
C	2015-07-07 00:41:08	2015-07-07 00:54:40	Yes	This study has been explained to me and any questions I had have been answered. I know that I may leave the study at any time. I agree to the use of my information as described in this form. I agree to take part in this study.	Male	65	I use hearing aids for both ears.	NuEar				Good	A little	3	1	1	0	1	0	Always	Never	Never	Never	Always	Never	Never	Never	Always	Never	Never	Never	Between 140 and 220 square feet (13 to 20 square metres)	Yes	Between 8 and 12 feet (2.4 to 3.7 metres)	Speakers in the TV							Often	Often	Often	Always	Always	Rarely	Sometimes	Extremely important
C	2015-07-06 21:08:05	2015-07-06 21:22:09	Yes	This study has been explained to me and any questions I had have been answered. I know that I may leave the study at any time. I agree to the use of my information as described in this form. I agree to take part in this study.	Female	52	I use a hearing aid for my LEFT ear only.	Beltone				Excellent	None	2	1	2			3	Often	Never	Sometimes	Sometimes	Often	Sometimes	Sometimes	Never	Often	Never	Sometimes	Sometimes	Between 140 and 220 square feet (13 to 20 square metres)	No	Between 5 and 8 feet (1.5 to 2.4 metres)	Speakers in the TV		Headphones or TV ears (without hearing aids)					Rarely	Sometimes	Often	Sometimes	Always	Often	Never	Extremely important
C	2015-07-06 20:57:10	2015-07-06 21:12:40	Yes	This study has been explained to me and any questions I had have been answered. I know that I may leave the study at any time. I agree to the use of my information as described in this form. I agree to take part in this study.	Male	52	I use a hearing aid for my LEFT ear only.	America Hears				Fair	Some	4	1	0	1	0	0	Always	Never	Never	Never	Always	Often	Never	Never	Often	Always	Always	Often	Between 220 and 320 square feet (20 to 30 square metres)	Yes	Between 8 and 12 feet (2.4 to 3.7 metres)	Speakers in the TV				TV-to-hearing-aid streamer (Phonak TV link, Oticon ConnectLine TV, ReSound Unite TV streamer, Starkey Surflink Media, Widex TV-DEX, etc.)	Sound bar (single, wide, external loudspeaker enclosure typically placed in front of the TV)		Sometimes	Never	Never	Sometimes	Sometimes	Rarely	Always	Moderately important
C	2015-07-06 20:47:29	2015-07-06 20:56:46	Yes	This study has been explained to me and any questions I had have been answered. I know that I may leave the study at any time. I agree to the use of my information as described in this form. I agree to take part in this study.	Female	54	I use hearing aids for both ears.	Audibel				Excellent	None	4	2	5	0	2	0	Always	Never	Never	Never	Always	Always	Never	Sometimes	Often	Never	Often	Never	Between 220 and 320 square feet (20 to 30 square metres)	Yes	More than 12 feet (> 3.7 metres)	Speakers in the TV							Never	Sometimes	Sometimes	Never	Never	Sometimes	Rarely	Extremely important
C	2015-07-06 20:02:11	2015-07-06 20:10:58	Yes	This study has been explained to me and any questions I had have been answered. I know that I may leave the study at any time. I agree to the use of my information as described in this form. I agree to take part in this study.	Female	70	I use hearing aids for both ears.	Audika		Bell and Howell		Fair	Considerable	3	0	0	1	0	0	Often	Never	Never	Never	Always	Sometimes	Never	Never	Always	Always	Always	Often	Between 220 and 320 square feet (20 to 30 square metres)	Yes	Between 8 and 12 feet (2.4 to 3.7 metres)					TV-to-hearing-aid streamer (Phonak TV link, Oticon ConnectLine TV, ReSound Unite TV streamer, Starkey Surflink Media, Widex TV-DEX, etc.)	Surround sound system (5 or more loudspeakers)		Often	Often	Often	Often	Often	Never	Rarely	Very important
C	2015-07-06 19:36:36	2015-07-06 20:00:32	Yes	This study has been explained to me and any questions I had have been answered. I know that I may leave the study at any time. I agree to the use of my information as described in this form. I agree to take part in this study.	Female	62	I use hearing aids for both ears.	Electone				Good	None	1	1	0	0	0	1	Always	Never	Never	Never	Always	Never	Never	Never	Never	Often	Often	Never	Between 140 and 220 square feet (13 to 20 square metres)	No	Between 5 and 8 feet (1.5 to 2.4 metres)	Speakers in the TV							Rarely	Rarely	Rarely	Rarely	Often	Often	Often	Very important
C	2015-07-06 19:11:37	2015-07-06 19:36:08	Yes	This study has been explained to me and any questions I had have been answered. I know that I may leave the study at any time. I agree to the use of my information as described in this form. I agree to take part in this study.	Male	63	I use hearing aids for both ears.	Sonic		EasyComforts		Good	A little	5	1	1	1	3	1	Always	Rarely	Never	Rarely	Always	Sometimes	Rarely	Sometimes	Always	Never	Often	Never	Between 140 and 220 square feet (13 to 20 square metres)	Yes	Between 5 and 8 feet (1.5 to 2.4 metres)	Speakers in the TV					Other (please specify)	N/A	Sometimes	Often	Sometimes	Often	Often	Often	Always	Very important
C	2015-07-06 18:14:33	2015-07-06 18:41:07	Yes	This study has been explained to me and any questions I had have been answered. I know that I may leave the study at any time. I agree to the use of my information as described in this form. I agree to take part in this study.	Male	51	I use a hearing aid for my RIGHT ear only.	Beltone				Good	None	3			1			Always	Rarely	Never	Never	Always	Rarely	Never	Rarely	Sometimes	Never	Often	Never	Between 140 and 220 square feet (13 to 20 square metres)	Yes	Between 8 and 12 feet (2.4 to 3.7 metres)	Speakers in the TV							Sometimes	Rarely	Rarely	Never	Sometimes	Rarely	Often	Extremely important
C	2015-07-06 16:53:15	2015-07-06 17:34:21	Yes	This study has been explained to me and any questions I had have been answered. I know that I may leave the study at any time. I agree to the use of my information as described in this form. I agree to take part in this study.	Male	51	I use hearing aids for both ears.	America Hears		Ultimate Ears		Good	A little	2	2	2	6	3	0	Sometimes	Sometimes	Sometimes	Sometimes	Often	Sometimes	Rarely	Sometimes	Sometimes	Often	Often	Often	More than 420 square feet (> 40 square metres)	Yes	Between 8 and 12 feet (2.4 to 3.7 metres)	Speakers in the TV	External loudspeakers				Surround sound system (5 or more loudspeakers)		Rarely	Sometimes	Sometimes	Sometimes	Sometimes	Sometimes	Sometimes	Very important
C	2015-07-06 14:36:12	2015-07-06 14:49:32	Yes	This study has been explained to me and any questions I had have been answered. I know that I may leave the study at any time. I agree to the use of my information as described in this form. I agree to take part in this study.	Male	53	I use a hearing aid for my LEFT ear only.	Kirkland				Good	A little	6	0	0	5	5	2	Always	Never	Never	Never	Always	Never	Never	Never	Often	Often	Often	Often	Between 140 and 220 square feet (13 to 20 square metres)	Yes	Between 5 and 8 feet (1.5 to 2.4 metres)	Speakers in the TV							Sometimes	Sometimes	Often	Often	Always	Always	Always	Very important
C	2015-07-06 12:13:15	2015-07-06 12:18:54	Yes	This study has been explained to me and any questions I had have been answered. I know that I may leave the study at any time. I agree to the use of my information as described in this form. I agree to take part in this study.	Male	55	I use hearing aids for both ears.	Siemens				Good	Some	3	2	3	0	3	0	Often	Never	Never	Never	Often	Often	Often	Never	Often	Often	Often	Rarely	Between 220 and 320 square feet (20 to 30 square metres)	Yes	Between 5 and 8 feet (1.5 to 2.4 metres)		External loudspeakers				Two external loudspeakers (left and right)		Rarely	Rarely	Rarely	Rarely	Sometimes	Rarely	Rarely	Moderately important
C	2015-07-06 12:11:31	2015-07-06 12:23:58	Yes	This study has been explained to me and any questions I had have been answered. I know that I may leave the study at any time. I agree to the use of my information as described in this form. I agree to take part in this study.	Male	50	I use a hearing aid for my RIGHT ear only.	Siemens				Good	None	4	1	0	0	0	0	Always	Never	Never	Never	Always	Sometimes	Sometimes	Rarely	Always	Never	Never	Never	Between 140 and 220 square feet (13 to 20 square metres)	No	Between 5 and 8 feet (1.5 to 2.4 metres)	Speakers in the TV	External loudspeakers				Sound bar (single, wide, external loudspeaker enclosure typically placed in front of the TV)		Sometimes	Rarely	Often	Rarely	Rarely	Always	Never	Extremely important
C	2015-07-06 04:47:33	2015-07-06 05:00:48	Yes	This study has been explained to me and any questions I had have been answered. I know that I may leave the study at any time. I agree to the use of my information as described in this form. I agree to take part in this study.	Female	56	I use a hearing aid for my RIGHT ear only.	Miracle-Ear				Good	A little	7	12	2	1	1	0	Always	Never	Rarely	Never	Always	Sometimes	Never	Often	Rarely	Never	Always	Rarely	Less than 140 square feet (< 13 square metres)	Yes	Between 5 and 8 feet (1.5 to 2.4 metres)	Speakers in the TV	External loudspeakers	Headphones or TV ears (without hearing aids)			Sound bar (single, wide, external loudspeaker enclosure typically placed in front of the TV)		Sometimes	Sometimes	Often	Rarely	Often	Sometimes	Never	Very important
C	2015-07-06 04:04:08	2015-07-06 04:19:44	Yes	This study has been explained to me and any questions I had have been answered. I know that I may leave the study at any time. I agree to the use of my information as described in this form. I agree to take part in this study.	Female	55	I use a hearing aid for my LEFT ear only.	Beltone				Good	A little	0	3	2	3	3	2		Never	Sometimes	Never	Often	Often	Never	Sometimes	Always	Never	Never	Never	Between 140 and 220 square feet (13 to 20 square metres)	Yes	Between 5 and 8 feet (1.5 to 2.4 metres)	Speakers in the TV							Sometimes	Sometimes	Sometimes	Rarely	Never	Sometimes	Never	Extremely important
C	2015-07-06 03:53:06	2015-07-06 04:06:10	Yes	This study has been explained to me and any questions I had have been answered. I know that I may leave the study at any time. I agree to the use of my information as described in this form. I agree to take part in this study.	Do not wish to disclose	59	I use a hearing aid for my LEFT ear only.	Phonak				Good	A little	15	0	1	5	1	0	Always	Never	Never	Never	Always	Rarely	Never	Sometimes	Often	Never	Often	Sometimes	Between 220 and 320 square feet (20 to 30 square metres)	Yes	Between 5 and 8 feet (1.5 to 2.4 metres)	Speakers in the TV							Sometimes	Sometimes	Often	Sometimes	Always	Rarely	Rarely	Very important
C	2015-07-06 03:15:55	2015-07-06 03:35:20	Yes	This study has been explained to me and any questions I had have been answered. I know that I may leave the study at any time. I agree to the use of my information as described in this form. I agree to take part in this study.	Female	50	I use hearing aids for both ears.	Audio Service	Microtech	LifeEar	Infini Ear	Fair	Some	3	3	3	3	3	3	Often	Sometimes	Rarely	Rarely	Often	Sometimes	Sometimes	Rarely	Often	Sometimes	Never	Rarely	Between 140 and 220 square feet (13 to 20 square metres)	Yes	Between 5 and 8 feet (1.5 to 2.4 metres)	Speakers in the TV	External loudspeakers	Headphones or TV ears (without hearing aids)	Induction loop system	TV-to-hearing-aid streamer (Phonak TV link, Oticon ConnectLine TV, ReSound Unite TV streamer, Starkey Surflink Media, Widex TV-DEX, etc.)	Two external loudspeakers (left and right)		Sometimes	Rarely	Often	Often	Often	Sometimes	Sometimes	Moderately important
C	2015-07-06 02:47:19	2015-07-06 03:04:37	Yes	This study has been explained to me and any questions I had have been answered. I know that I may leave the study at any time. I agree to the use of my information as described in this form. I agree to take part in this study.	Female	58	I use a hearing aid for my RIGHT ear only.	NuEar				Fair	A little	2	2	0	0	0	0	Always	Never	Never	Often	Always	Sometimes	Sometimes	Never	Always	Never	Never	Sometimes	Between 140 and 220 square feet (13 to 20 square metres)	Yes	Between 8 and 12 feet (2.4 to 3.7 metres)	Speakers in the TV							Sometimes	Sometimes	Sometimes	Never	Often	Rarely	Never	Very important
C	2015-07-06 01:54:06	2015-07-06 02:04:17	Yes	This study has been explained to me and any questions I had have been answered. I know that I may leave the study at any time. I agree to the use of my information as described in this form. I agree to take part in this study.	Female	53	I use a hearing aid for my LEFT ear only.	Beltone				Fair	A little	2	1	0	2	2	1	Always	Never	Never	Never	Always	Rarely	Never	Never	Often	Never	Sometimes	Sometimes	Between 220 and 320 square feet (20 to 30 square metres)	Yes	Between 5 and 8 feet (1.5 to 2.4 metres)	Speakers in the TV	External loudspeakers				Two external loudspeakers (left and right)		Sometimes	Often	Often	Often	Often	Sometimes	Sometimes	Very important
C	2015-07-06 01:37:47	2015-07-06 02:08:17	Yes	This study has been explained to me and any questions I had have been answered. I know that I may leave the study at any time. I agree to the use of my information as described in this form. I agree to take part in this study.	Female	60	I use a hearing aid for my LEFT ear only.	Miracle-Ear				Good	None	3	2		4	0	0	Always	Never	Never	Never	Always	Sometimes	Sometimes	Rarely	Always	Never	Never	Never	Between 140 and 220 square feet (13 to 20 square metres)	No	Between 5 and 8 feet (1.5 to 2.4 metres)	Speakers in the TV							Often	Rarely	Often	Never	Often	Often	Never	Very important
C	2015-07-05 23:27:03	2015-07-05 23:51:50	Yes	This study has been explained to me and any questions I had have been answered. I know that I may leave the study at any time. I agree to the use of my information as described in this form. I agree to take part in this study.	Female	73	I use a hearing aid for my RIGHT ear only.	Beltone				Good	A little	8	0	0	0	2	0	Always	Never	Never	Never	Always	Never	Rarely	Never	Often	Never	Always	Never	Between 140 and 220 square feet (13 to 20 square metres)	Yes	Less than 5 feet (< 1.5 metres)	Speakers in the TV							Never	Never	Never	Never	Always	Never	Rarely	Extremely important
C	2015-07-05 22:31:19	2015-07-05 22:44:37	Yes	This study has been explained to me and any questions I had have been answered. I know that I may leave the study at any time. I agree to the use of my information as described in this form. I agree to take part in this study.	Male	64	I use hearing aids for both ears.	Siemens				Fair	A little	5	1	4	2	2	0	Often	Never	Never	Never	Sometimes	Sometimes	Rarely	Rarely	Sometimes	Sometimes	Often	Rarely	Between 320 and 420 square feet (30 to 40 square metres)	Yes	Between 8 and 12 feet (2.4 to 3.7 metres)	Speakers in the TV							Sometimes	Rarely	Sometimes	Often	Often	Often	Often	Very important
C	2015-07-05 21:31:20	2015-07-05 21:42:31	Yes	This study has been explained to me and any questions I had have been answered. I know that I may leave the study at any time. I agree to the use of my information as described in this form. I agree to take part in this study.	Female		I use hearing aids for both ears.	Audibel		Able Planet		Excellent	None	10	0	3	3	4	2	Always	Never	Never	Never	Always	Sometimes	Never	Never	Always	Sometimes	Always	Sometimes	Between 140 and 220 square feet (13 to 20 square metres)	Yes	Between 5 and 8 feet (1.5 to 2.4 metres)	Speakers in the TV		Headphones or TV ears (without hearing aids)			Other (please specify)	i do not use them	Sometimes	Sometimes	Sometimes	Often	Often	Always	Rarely	Extremely important
C	2015-07-05 21:24:28	2015-07-05 21:43:38	Yes	This study has been explained to me and any questions I had have been answered. I know that I may leave the study at any time. I agree to the use of my information as described in this form. I agree to take part in this study.	Female	51	I use hearing aids for both ears.	Starkey				Poor	Some	0	1	2	2	2	0	Often	Never	Never	Never	Often		Often	Never		Often	Never	Never	Between 140 and 220 square feet (13 to 20 square metres)	Yes	Between 5 and 8 feet (1.5 to 2.4 metres)	Speakers in the TV	External loudspeakers	Headphones or TV ears (without hearing aids)			Sound bar (single, wide, external loudspeaker enclosure typically placed in front of the TV)		Sometimes	Often	Often	Sometimes	Often	Often	Never	Extremely important
C	2015-07-05 20:19:22	2015-07-05 20:41:20	Yes	This study has been explained to me and any questions I had have been answered. I know that I may leave the study at any time. I agree to the use of my information as described in this form. I agree to take part in this study.	Female	79	I use a hearing aid for my LEFT ear only.	Starkey				Good	None	8	0	1	1	1	0	Always	Never	Never	Often	Often	Often	Often	Often	Always	Never	Rarely	Never	Less than 140 square feet (< 13 square metres)	No	Between 5 and 8 feet (1.5 to 2.4 metres)	Speakers in the TV							Sometimes	Sometimes	Often	Sometimes	Often	Sometimes	Often	Extremely important
C	2015-07-05 20:09:46	2015-07-05 20:20:46	Yes	This study has been explained to me and any questions I had have been answered. I know that I may leave the study at any time. I agree to the use of my information as described in this form. I agree to take part in this study.	Female		I use hearing aids for both ears.	Siemens				Fair	A little	3	5	1	0	0	0	Often	Never	Sometimes	Never	Often	Often	Sometimes	Rarely	Often	Often	Never	Rarely	Between 320 and 420 square feet (30 to 40 square metres)	Yes	Between 8 and 12 feet (2.4 to 3.7 metres)	Speakers in the TV					Other (please specify)	none	Often	Sometimes	Often	Rarely	Always	Sometimes	Never	Extremely important
C	2015-07-05 17:09:30	2015-07-05 17:25:40	Yes	This study has been explained to me and any questions I had have been answered. I know that I may leave the study at any time. I agree to the use of my information as described in this form. I agree to take part in this study.	Male	57	I use hearing aids for both ears.	Audio Service				Fair	Some	1	2	0	1	0	0	Always	Never	Never	Never	Always	Often	Never	Rarely	Always	Never	Often	Never	Between 220 and 320 square feet (20 to 30 square metres)	Yes	Between 5 and 8 feet (1.5 to 2.4 metres)	Speakers in the TV					Sound bar (single, wide, external loudspeaker enclosure typically placed in front of the TV)		Sometimes	Always	Often	Sometimes	Often	Always	Often	Extremely important
C	2015-07-05 16:14:35	2015-07-05 16:45:22	Yes	This study has been explained to me and any questions I had have been answered. I know that I may leave the study at any time. I agree to the use of my information as described in this form. I agree to take part in this study.	Female	55	I use hearing aids for both ears.	Oticon				Good	None	4	1	3	2	2	0	Always	Never	Never	Never	Always	Sometimes	Sometimes	Rarely	Always	Never	Never	Never	Between 140 and 220 square feet (13 to 20 square metres)	Yes	Between 8 and 12 feet (2.4 to 3.7 metres)		External loudspeakers				Surround sound system (5 or more loudspeakers)		Rarely	Often	Rarely	Never	Always	Never	Sometimes	Extremely important
C	2015-07-05 15:46:00	2015-07-05 16:04:46	Yes	This study has been explained to me and any questions I had have been answered. I know that I may leave the study at any time. I agree to the use of my information as described in this form. I agree to take part in this study.	Male	66	I use hearing aids for both ears.	America Hears				Fair	Some	2	4	4	2	5	1	Always	Rarely	Sometimes	Rarely	Often	Often	Sometimes	Rarely	Always		Sometimes	Rarely	Between 220 and 320 square feet (20 to 30 square metres)	Yes	Between 5 and 8 feet (1.5 to 2.4 metres)	Speakers in the TV							Rarely	Often	Often	Rarely	Often	Often	Sometimes	Extremely important
C	2015-07-05 15:23:37	2015-07-05 15:37:48	Yes	This study has been explained to me and any questions I had have been answered. I know that I may leave the study at any time. I agree to the use of my information as described in this form. I agree to take part in this study.	Male	55	I use hearing aids for both ears.	Miracle-Ear				Good	A little	2	1	1	1	1	0		Rarely	Rarely	Rarely	Often	Often	Sometimes	Sometimes	Sometimes	Sometimes	Sometimes	Sometimes	Between 140 and 220 square feet (13 to 20 square metres)	Yes	Between 5 and 8 feet (1.5 to 2.4 metres)	Speakers in the TV							Sometimes	Sometimes	Sometimes	Sometimes	Often	Often	Often	Extremely important
C	2015-07-05 14:48:29	2015-07-05 15:07:13	Yes	This study has been explained to me and any questions I had have been answered. I know that I may leave the study at any time. I agree to the use of my information as described in this form. I agree to take part in this study.	Female	54	I use hearing aids for both ears.	ReSound				Good	A little	3	1	0	1	2	0	Often	Never	Never	Never	Often	Sometimes	Sometimes	Never	Always	Never	Never	Never	Between 220 and 320 square feet (20 to 30 square metres)	No	Between 5 and 8 feet (1.5 to 2.4 metres)	Speakers in the TV	External loudspeakers				Surround sound system (5 or more loudspeakers)		Often	Often	Rarely	Never	Rarely	Rarely	Never	Extremely important
C	2015-07-05 13:42:18	2015-07-05 13:58:36	Yes	This study has been explained to me and any questions I had have been answered. I know that I may leave the study at any time. I agree to the use of my information as described in this form. I agree to take part in this study.	Female	65	I use a hearing aid for my LEFT ear only.	Phonak				Good	A little	1	2	0	2	0	0	Always	Never	Never	Never	Always	Rarely	Never	Never	Always	Never	Never	Never	Between 320 and 420 square feet (30 to 40 square metres)	Yes	Between 5 and 8 feet (1.5 to 2.4 metres)	Speakers in the TV					Surround sound system (5 or more loudspeakers)		Sometimes	Sometimes	Sometimes	Rarely	Sometimes	Often	Rarely	Very important
C	2015-07-05 13:01:12	2015-07-05 13:21:16	Yes	This study has been explained to me and any questions I had have been answered. I know that I may leave the study at any time. I agree to the use of my information as described in this form. I agree to take part in this study.	Male	55	I use hearing aids for both ears.	Phonak				Fair	Some	0	2	1	2	1	0	Always	Never	Never	Never	Rarely	Rarely	Often	Never	Rarely	Never	Often	Never	Less than 140 square feet (< 13 square metres)	Yes	Less than 5 feet (< 1.5 metres)			Headphones or TV ears (without hearing aids)					Never	Sometimes	Sometimes	Never	Sometimes	Never	Always	Very important
C	2015-07-05 04:15:32	2015-07-05 04:22:46	Yes	This study has been explained to me and any questions I had have been answered. I know that I may leave the study at any time. I agree to the use of my information as described in this form. I agree to take part in this study.	Male	53	I use hearing aids for both ears.	AGX				Fair	Some	1	2	2	1	3	0	Sometimes	Sometimes	Often	Often	Sometimes	Sometimes	Often	Rarely	Sometimes	Sometimes	Often	Never	Between 140 and 220 square feet (13 to 20 square metres)	No	Between 5 and 8 feet (1.5 to 2.4 metres)	Speakers in the TV	External loudspeakers	Headphones or TV ears (without hearing aids)			Two external loudspeakers (left and right)		Sometimes	Rarely	Rarely	Often	Sometimes	Sometimes	Often	Moderately important
C	2015-07-05 03:28:52	2015-07-05 03:39:08	Yes	This study has been explained to me and any questions I had have been answered. I know that I may leave the study at any time. I agree to the use of my information as described in this form. I agree to take part in this study.	Male	50	I use a hearing aid for my LEFT ear only.	Audibel				Fair	A little	4	0	2	1	1	0	Sometimes	Often	Rarely	Rarely	Sometimes	Rarely	Rarely	Never	Sometimes	Sometimes	Rarely	Rarely	Less than 140 square feet (< 13 square metres)	Yes	Less than 5 feet (< 1.5 metres)	Speakers in the TV	External loudspeakers	Headphones or TV ears (without hearing aids)			Sound bar (single, wide, external loudspeaker enclosure typically placed in front of the TV)		Never	Rarely	Sometimes	Sometimes	Rarely	Sometimes	Rarely	Extremely important
C	2015-07-05 02:26:53	2015-07-05 02:51:22	Yes	This study has been explained to me and any questions I had have been answered. I know that I may leave the study at any time. I agree to the use of my information as described in this form. I agree to take part in this study.	Female	52	I use hearing aids for both ears.	Beltone				Good	A little	2	2	1	3	5	1	Always	Never	Never	Never	Often	Rarely	Never	Never	Often	Never	Often	Never	Between 140 and 220 square feet (13 to 20 square metres)	No	Between 8 and 12 feet (2.4 to 3.7 metres)		External loudspeakers				Surround sound system (5 or more loudspeakers)		Rarely	Often	Often	Never	Sometimes	Rarely	Rarely	Extremely important
C	2015-07-05 01:45:54	2015-07-05 01:53:11	Yes	This study has been explained to me and any questions I had have been answered. I know that I may leave the study at any time. I agree to the use of my information as described in this form. I agree to take part in this study.	Male	63	I use hearing aids for both ears.	Elkon				Excellent	A little	2	2	1	1	1	1	Often	Rarely	Never	Never	Often	Sometimes	Sometimes	Rarely	Often	Rarely	Sometimes	Sometimes	Between 140 and 220 square feet (13 to 20 square metres)	Yes	Between 8 and 12 feet (2.4 to 3.7 metres)	Speakers in the TV							Sometimes	Sometimes	Often	Rarely	Sometimes	Rarely	Sometimes	Very important
C	2015-07-05 00:13:54	2015-07-05 00:23:56	Yes	This study has been explained to me and any questions I had have been answered. I know that I may leave the study at any time. I agree to the use of my information as described in this form. I agree to take part in this study.	Male	52	I use a hearing aid for my RIGHT ear only.	Siemens				Fair	A little	6	6	6	2	6	0	Often	Sometimes	Sometimes	Sometimes	Often	Sometimes	Sometimes	Sometimes	Always				Between 220 and 320 square feet (20 to 30 square metres)	Yes	Between 5 and 8 feet (1.5 to 2.4 metres)	Speakers in the TV							Rarely	Often	Sometimes	Sometimes	Sometimes	Sometimes	Rarely	Extremely important
C	2015-07-04 22:54:59	2015-07-04 23:11:05	Yes	This study has been explained to me and any questions I had have been answered. I know that I may leave the study at any time. I agree to the use of my information as described in this form. I agree to take part in this study.	Male	52	I use a hearing aid for my RIGHT ear only.	Miracle-Ear				Fair	None	3	1	0	1	1	0	Often	Never	Rarely	Rarely	Always	Sometimes	Sometimes	Sometimes	Sometimes	Never	Often	Rarely	Between 320 and 420 square feet (30 to 40 square metres)	Yes	Between 5 and 8 feet (1.5 to 2.4 metres)	Speakers in the TV							Sometimes	Sometimes	Rarely	Sometimes	Often	Often	Often	Very important
C	2015-07-04 22:55:06	2015-07-04 23:38:41	Yes	This study has been explained to me and any questions I had have been answered. I know that I may leave the study at any time. I agree to the use of my information as described in this form. I agree to take part in this study.	Male	55	I use a hearing aid for my LEFT ear only.	Siemens				Good	A little	4	0	0	5	1	0	Always	Never	Never	Never	Always	Never	Never	Never	Always	Never	Never	Never	Between 140 and 220 square feet (13 to 20 square metres)	No	Between 8 and 12 feet (2.4 to 3.7 metres)	Speakers in the TV							Sometimes	Sometimes	Sometimes	Never	Often	Rarely	Often	Extremely important
C	2015-07-04 20:51:33	2015-07-04 21:07:49	Yes	This study has been explained to me and any questions I had have been answered. I know that I may leave the study at any time. I agree to the use of my information as described in this form. I agree to take part in this study.	Female	55	I use a hearing aid for my LEFT ear only.	Kirkland				Fair	A little	4	0	0	0	4	1	Always	Sometimes	Never	Never	Often	Often	Never	Never	Always	Sometimes	Never	Never	Less than 140 square feet (< 13 square metres)	Yes	Between 5 and 8 feet (1.5 to 2.4 metres)	Speakers in the TV					Other (please specify)	none	Rarely	Often	Often	Sometimes	Rarely	Never	Never	Very important
C	2015-07-04 18:25:53	2015-07-04 19:03:47	Yes	This study has been explained to me and any questions I had have been answered. I know that I may leave the study at any time. I agree to the use of my information as described in this form. I agree to take part in this study.	Male	57	I use hearing aids for both ears.	America Hears	Lyric	Infini Ear	Reizen Loud Ear	Good	None	7	2	2	8	3	0	Often	Sometimes	Sometimes	Rarely	Rarely	Rarely	Sometimes	Sometimes	Sometimes	Sometimes	Often	Often	Between 320 and 420 square feet (30 to 40 square metres)	Yes	Between 8 and 12 feet (2.4 to 3.7 metres)			Headphones or TV ears (without hearing aids)	Induction loop system				Often	Rarely	Rarely	Sometimes	Sometimes	Rarely	Rarely	Slightly important
C	2015-07-04 17:50:49	2015-07-04 17:57:05	Yes	This study has been explained to me and any questions I had have been answered. I know that I may leave the study at any time. I agree to the use of my information as described in this form. I agree to take part in this study.	Male	55	I use a hearing aid for my LEFT ear only.	Sonic				Good	A little	5	0	0	0	0	0	Rarely	Sometimes	Sometimes	Sometimes	Often	Sometimes	Sometimes	Rarely	Often	Often	Sometimes	Rarely	Between 140 and 220 square feet (13 to 20 square metres)	No	Between 5 and 8 feet (1.5 to 2.4 metres)	Speakers in the TV					Sound bar (single, wide, external loudspeaker enclosure typically placed in front of the TV)		Rarely	Sometimes	Sometimes	Often	Often	Sometimes	Often	Moderately important
C	2015-07-04 17:35:10	2015-07-04 17:47:04	Yes	This study has been explained to me and any questions I had have been answered. I know that I may leave the study at any time. I agree to the use of my information as described in this form. I agree to take part in this study.	Male	60	I use hearing aids for both ears.	AGX				Good	Some	3	2	1	3	1	0	Often	Never	Never	Never	Often	Sometimes	Sometimes	Sometimes	Always	Never	Never	Never	Between 140 and 220 square feet (13 to 20 square metres)	Yes	Between 8 and 12 feet (2.4 to 3.7 metres)		External loudspeakers				Surround sound system (5 or more loudspeakers)		Rarely	Often	Rarely	Rarely	Sometimes	Rarely	Rarely	Moderately important
C	2015-07-04 17:00:46	2015-07-04 17:15:07	Yes	This study has been explained to me and any questions I had have been answered. I know that I may leave the study at any time. I agree to the use of my information as described in this form. I agree to take part in this study.	Male	52	I use a hearing aid for my LEFT ear only.	Zounds				Good	None	10	2	2	0	1	2	Always	Never	Sometimes	Never	Often	Often	Always	Sometimes	Rarely	Rarely	Always	Sometimes	Between 320 and 420 square feet (30 to 40 square metres)	No	Between 8 and 12 feet (2.4 to 3.7 metres)	Speakers in the TV	External loudspeakers	Headphones or TV ears (without hearing aids)			Surround sound system (5 or more loudspeakers)		Often	Sometimes	Often	Rarely	Always	Sometimes	Rarely	Extremely important
C	2015-07-04 14:29:06	2015-07-04 14:47:16	Yes	This study has been explained to me and any questions I had have been answered. I know that I may leave the study at any time. I agree to the use of my information as described in this form. I agree to take part in this study.	Female	60	I use hearing aids for both ears.	Beltone				Good	A little	0	2	2	2	2	0	Often	Never	Sometimes	Sometimes	Often			Often	Often	Never	Often	Never	Between 140 and 220 square feet (13 to 20 square metres)	Yes	Between 5 and 8 feet (1.5 to 2.4 metres)	Speakers in the TV		Headphones or TV ears (without hearing aids)					Often	Rarely	Often	Never	Often	Never	Never	Moderately important
C	2015-07-04 13:09:23	2015-07-04 13:27:37	Yes	This study has been explained to me and any questions I had have been answered. I know that I may leave the study at any time. I agree to the use of my information as described in this form. I agree to take part in this study.	Female	55	I use a hearing aid for my LEFT ear only.	Siemens				Fair	Some	3	0	2	1	0	0	Always	Never	Never	Never	Always	Never	Never	Never	Always	Never	Never	Never	Between 220 and 320 square feet (20 to 30 square metres)	No	Between 5 and 8 feet (1.5 to 2.4 metres)	Speakers in the TV							Often	Often	Often	Sometimes	Often	Never	Never	Very important
C	2015-07-04 13:05:05	2015-07-04 13:24:37	Yes	This study has been explained to me and any questions I had have been answered. I know that I may leave the study at any time. I agree to the use of my information as described in this form. I agree to take part in this study.	Female	53	I use a hearing aid for my RIGHT ear only.	Beltone				Fair	Some	3	2	3	2	1	1	Always	Sometimes	Never	Rarely	Often	Sometimes	Rarely	Sometimes	Often	Rarely	Sometimes	Never	More than 420 square feet (> 40 square metres)	No	Between 5 and 8 feet (1.5 to 2.4 metres)	Speakers in the TV	External loudspeakers	Headphones or TV ears (without hearing aids)			Two external loudspeakers (left and right)		Sometimes	Sometimes	Often	Rarely	Sometimes	Sometimes	Never	Extremely important
C	2015-07-04 12:50:29	2015-07-04 12:59:32	Yes	This study has been explained to me and any questions I had have been answered. I know that I may leave the study at any time. I agree to the use of my information as described in this form. I agree to take part in this study.	Male	59	I use a hearing aid for my RIGHT ear only.	Miracle-Ear				Good	A little	2	0	0	3	1	0	Often	Rarely	Rarely	Rarely	Often	Sometimes	Sometimes	Rarely	Often	Never	Often	Never	Between 220 and 320 square feet (20 to 30 square metres)	Yes	Between 5 and 8 feet (1.5 to 2.4 metres)	Speakers in the TV							Often	Rarely	Rarely	Rarely	Sometimes	Often	Often	Moderately important
C	2015-07-04 08:37:27	2015-07-04 08:55:19	Yes	This study has been explained to me and any questions I had have been answered. I know that I may leave the study at any time. I agree to the use of my information as described in this form. I agree to take part in this study.	Male	50	I use hearing aids for both ears.	Panasonic				Good	Some	3	0	0	0	1	0	Often	Sometimes	Sometimes	Sometimes	Often	Often	Never	Sometimes	Often	Often	Often	Rarely	Between 220 and 320 square feet (20 to 30 square metres)	No	Between 5 and 8 feet (1.5 to 2.4 metres)	Speakers in the TV	External loudspeakers				Sound bar (single, wide, external loudspeaker enclosure typically placed in front of the TV)		Often	Rarely	Sometimes	Sometimes	Often	Often	Often	Very important
C	2015-07-04 06:42:01	2015-07-04 06:47:55	Yes	This study has been explained to me and any questions I had have been answered. I know that I may leave the study at any time. I agree to the use of my information as described in this form. I agree to take part in this study.	Male		I use hearing aids for both ears.	Audika	Miracle-Ear			Good	A little	2	0	1	2	0	0	Always	Never	Never	Never	Always	Never	Rarely	Never	Always	Never	Never	Never	Between 320 and 420 square feet (30 to 40 square metres)	Yes	Between 8 and 12 feet (2.4 to 3.7 metres)	Speakers in the TV							Sometimes	Often	Never	Never	Sometimes	Never	Never	Very important
C	2015-07-04 06:03:54	2015-07-04 06:26:17	Yes	This study has been explained to me and any questions I had have been answered. I know that I may leave the study at any time. I agree to the use of my information as described in this form. I agree to take part in this study.	Male	53	I use hearing aids for both ears.	Phonak		As Seen On TV		Poor	A lot	1	5	1	1	2	1	Often	Sometimes	Always	Always	Often	Always	Often	Often	Often	Sometimes	Often	Often	Between 220 and 320 square feet (20 to 30 square metres)	Yes	Between 5 and 8 feet (1.5 to 2.4 metres)	Speakers in the TV					Surround sound system (5 or more loudspeakers)		Often	Sometimes	Always	Rarely	Sometimes	Sometimes	Never	Extremely important
C	2015-07-04 05:33:46	2015-07-04 05:57:52	Yes	This study has been explained to me and any questions I had have been answered. I know that I may leave the study at any time. I agree to the use of my information as described in this form. I agree to take part in this study.	Male	50	I use hearing aids for both ears.	Miracle-Ear	Siemens	EasyComforts	LifeEar	Poor	Considerable	3	1	2	0	3	2	Always	Never	Never	Sometimes	Always	Sometimes	Never	Never	Often	Never	Always	Rarely	Between 320 and 420 square feet (30 to 40 square metres)	Yes	Between 5 and 8 feet (1.5 to 2.4 metres)	Speakers in the TV	External loudspeakers			TV-to-hearing-aid streamer (Phonak TV link, Oticon ConnectLine TV, ReSound Unite TV streamer, Starkey Surflink Media, Widex TV-DEX, etc.)	Three external loudspeakers (left, centre and right)		Rarely	Often	Rarely	Always	Always	Rarely	Sometimes	Extremely important
C	2015-07-04 03:19:20	2015-07-04 03:45:36	Yes	This study has been explained to me and any questions I had have been answered. I know that I may leave the study at any time. I agree to the use of my information as described in this form. I agree to take part in this study.	Female	50	I use hearing aids for both ears.	America Hears	Miracle-Ear	HearPal	iHear	Good	Considerable	3	3	3	3	3	3	Often	Rarely	Rarely	Rarely	Often	Often	Often	Sometimes	Often	Rarely	Often	Rarely	Between 140 and 220 square feet (13 to 20 square metres)	Yes	Between 5 and 8 feet (1.5 to 2.4 metres)	Speakers in the TV	External loudspeakers	Headphones or TV ears (without hearing aids)	Induction loop system	TV-to-hearing-aid streamer (Phonak TV link, Oticon ConnectLine TV, ReSound Unite TV streamer, Starkey Surflink Media, Widex TV-DEX, etc.)	Two external loudspeakers (left and right)		Often	Often	Often	Often	Often	Often	Often	Very important
C	2015-07-04 00:43:43	2015-07-04 00:49:42	Yes	This study has been explained to me and any questions I had have been answered. I know that I may leave the study at any time. I agree to the use of my information as described in this form. I agree to take part in this study.	Female	55	I use hearing aids for both ears.	AudioSync				Fair	A little	2	1	1	9	3	0	Always	Never	Never	Never	Often	Sometimes	Often	Rarely	Often	Never	Never	Never	Between 140 and 220 square feet (13 to 20 square metres)	No	Between 5 and 8 feet (1.5 to 2.4 metres)	Speakers in the TV					Sound bar (single, wide, external loudspeaker enclosure typically placed in front of the TV)		Sometimes	Sometimes	Often	Never	Often	Never	Never	Very important
C	2015-07-04 00:09:20	2015-07-04 00:20:29	Yes	This study has been explained to me and any questions I had have been answered. I know that I may leave the study at any time. I agree to the use of my information as described in this form. I agree to take part in this study.	Male	69	I use hearing aids for both ears.	Siemens				Good	None	1	1	1	0	1	0	Always	Never	Rarely	Never	Always	Rarely	Never	Never	Often	Often	Rarely	Never	Between 220 and 320 square feet (20 to 30 square metres)	Yes	Between 8 and 12 feet (2.4 to 3.7 metres)	Speakers in the TV							Rarely	Often	Often	Rarely	Often	Never	Often	Very important
C	2015-07-03 23:37:11	2015-07-03 23:56:34	Yes	This study has been explained to me and any questions I had have been answered. I know that I may leave the study at any time. I agree to the use of my information as described in this form. I agree to take part in this study.	Male	54	I use a hearing aid for my LEFT ear only.	Audicus				Fair	Some	2	2	1	1	1	1	Often	Rarely	Rarely	Never	Always	Often	Sometimes	Rarely	Always	Never	Often	Rarely	Between 220 and 320 square feet (20 to 30 square metres)	Yes	Between 8 and 12 feet (2.4 to 3.7 metres)	Speakers in the TV	External loudspeakers				Two external loudspeakers (left and right)		Often	Often	Often	Sometimes	Sometimes	Rarely	Rarely	Very important
C	2015-07-03 19:57:35	2015-07-03 20:17:02	Yes	This study has been explained to me and any questions I had have been answered. I know that I may leave the study at any time. I agree to the use of my information as described in this form. I agree to take part in this study.	Female	55	I use hearing aids for both ears.	GHI		RCA Symphonix		Fair	A little	3	2	2	1	2	2					Sometimes	Sometimes	Often	Often	Often	Often	Sometimes	Sometimes	Between 220 and 320 square feet (20 to 30 square metres)	Yes	Between 5 and 8 feet (1.5 to 2.4 metres)			Headphones or TV ears (without hearing aids)			Two external loudspeakers (left and right)		Sometimes	Sometimes	Rarely	Often	Often	Often	Sometimes	Very important
C	2015-07-03 18:52:46	2015-07-03 19:07:12	Yes	This study has been explained to me and any questions I had have been answered. I know that I may leave the study at any time. I agree to the use of my information as described in this form. I agree to take part in this study.	Male	57	I use a hearing aid for my LEFT ear only.	Kirkland				Fair	Some	6	2	4	1	0	0	Always	Sometimes	Sometimes	Often	Always	Often	Often	Rarely	Always	Always	Always	Often	Between 220 and 320 square feet (20 to 30 square metres)	Yes	Less than 5 feet (< 1.5 metres)		External loudspeakers				Sound bar (single, wide, external loudspeaker enclosure typically placed in front of the TV)		Sometimes	Often	Often	Always	Always	Always	Often	Extremely important
C	2015-07-03 14:56:07	2015-07-03 15:02:15	Yes	This study has been explained to me and any questions I had have been answered. I know that I may leave the study at any time. I agree to the use of my information as described in this form. I agree to take part in this study.	Female	59	I use a hearing aid for my LEFT ear only.	NuEar				Excellent	A little	4	0	1	13	4	4	Always	Never	Never	Never	Always	Never	Never	Never	Always	Always	Always	Always	Between 140 and 220 square feet (13 to 20 square metres)	No	Less than 5 feet (< 1.5 metres)	Speakers in the TV	External loudspeakers				Two external loudspeakers (left and right)		Often	Often	Often	Often	Always	Always	Often	Very important
C	2015-07-03 12:36:08	2015-07-03 13:07:01	Yes	This study has been explained to me and any questions I had have been answered. I know that I may leave the study at any time. I agree to the use of my information as described in this form. I agree to take part in this study.	Female	51	I use a hearing aid for my RIGHT ear only.	Siemens				Good	A little	2	0	0	6	0	0	Always	Never	Never	Never	Always	Never	Never	Never	Always	Never	Never	Never	Between 320 and 420 square feet (30 to 40 square metres)	Yes	Between 5 and 8 feet (1.5 to 2.4 metres)		External loudspeakers				Sound bar (single, wide, external loudspeaker enclosure typically placed in front of the TV)		Never	Never	Sometimes	Sometimes	Sometimes	Often	Never	Extremely important
C	2015-07-03 11:59:20	2015-07-03 12:05:39	Yes	This study has been explained to me and any questions I had have been answered. I know that I may leave the study at any time. I agree to the use of my information as described in this form. I agree to take part in this study.	Male	51	I use hearing aids for both ears.	Audika	AudioSync	Apalus	As Seen On TV	Good	Some	3	11	13	22	7	18	Always	Always	Sometimes	Always	Often	Always	Always	Always	Sometimes	Often	Always	Often	Between 140 and 220 square feet (13 to 20 square metres)	Yes	Between 5 and 8 feet (1.5 to 2.4 metres)	Speakers in the TV	External loudspeakers				Sound bar (single, wide, external loudspeaker enclosure typically placed in front of the TV)		Sometimes	Never	Sometimes	Rarely	Rarely	Often	Always	Very important
C	2015-07-03 00:51:54	2015-07-03 01:14:46	Yes	This study has been explained to me and any questions I had have been answered. I know that I may leave the study at any time. I agree to the use of my information as described in this form. I agree to take part in this study.	Male	72	I use hearing aids for both ears.	Siemens				Fair	A little	4	2	1	1	1	0	Always	Never	Rarely	Never	Always	Sometimes	Rarely	Never	Always	Never	Sometimes	Never	Between 220 and 320 square feet (20 to 30 square metres)	Yes	Between 5 and 8 feet (1.5 to 2.4 metres)	Speakers in the TV							Sometimes	Sometimes	Rarely	Sometimes	Always	Often	Sometimes	Extremely important
C	2015-07-03 00:14:22	2015-07-03 00:44:01	Yes	This study has been explained to me and any questions I had have been answered. I know that I may leave the study at any time. I agree to the use of my information as described in this form. I agree to take part in this study.	Male	50	I use hearing aids for both ears.	Phonak				Excellent	None	1	1	0	1	2	0	Often	Rarely	Never	Never	Often	Sometimes	Never	Never	Often	Never	Often	Never	Between 140 and 220 square feet (13 to 20 square metres)	Yes	Between 5 and 8 feet (1.5 to 2.4 metres)	Speakers in the TV							Rarely	Often	Rarely	Rarely	Often	Often	Sometimes	Very important
C	2015-07-03 00:05:32	2015-07-03 00:10:26	Yes	This study has been explained to me and any questions I had have been answered. I know that I may leave the study at any time. I agree to the use of my information as described in this form. I agree to take part in this study.	Male		I use hearing aids for both ears.	Audibel		As Seen On TV		Good	Some	2	3	3	4	1	0	Often	Always	Often	Sometimes	Often	Sometimes	Always	Often	Often	Sometimes	Often	Always	Between 220 and 320 square feet (20 to 30 square metres)		Between 5 and 8 feet (1.5 to 2.4 metres)	Speakers in the TV					Two external loudspeakers (left and right)		Often	Sometimes	Often		Sometimes	Sometimes	Often	Very important
C	2015-07-02 23:58:34	2015-07-03 00:11:26	Yes	This study has been explained to me and any questions I had have been answered. I know that I may leave the study at any time. I agree to the use of my information as described in this form. I agree to take part in this study.	Other		I use hearing aids for both ears.	Oticon				Good	A little	1	2	1	0	1	3	Often	Never	Never	Never	Sometimes	Always	Never	Sometimes	Always	Never	Always	Never	Between 140 and 220 square feet (13 to 20 square metres)	No	Less than 5 feet (< 1.5 metres)	Speakers in the TV							Sometimes	Always	Always	Rarely	Sometimes	Sometimes	Never	Very important
C	2015-07-02 23:45:55	2015-07-03 00:17:51	Yes	This study has been explained to me and any questions I had have been answered. I know that I may leave the study at any time. I agree to the use of my information as described in this form. I agree to take part in this study.	Male	59	I use hearing aids for both ears.	Phonak				Good	None	2	1	1	2	1	0	Always	Sometimes	Never	Never	Often	Sometimes	Often	Sometimes	Often	Never	Often	Never	Between 140 and 220 square feet (13 to 20 square metres)	Yes	Between 8 and 12 feet (2.4 to 3.7 metres)		External loudspeakers				Surround sound system (5 or more loudspeakers)		Sometimes	Often	Often	Never	Often	Often	Often	Extremely important
C	2015-07-02 23:42:08	2015-07-02 23:56:21	Yes	This study has been explained to me and any questions I had have been answered. I know that I may leave the study at any time. I agree to the use of my information as described in this form. I agree to take part in this study.	Male	66	I use a hearing aid for my LEFT ear only.	Beltone				Fair	Some	2	3	0	8	9	4	Often	Never	Never	Never	Often	Sometimes	Rarely	Never	Often	Sometimes	Rarely	Never	Between 140 and 220 square feet (13 to 20 square metres)	Yes	Between 5 and 8 feet (1.5 to 2.4 metres)	Speakers in the TV								Sometimes	Sometimes	Often	Often	Sometimes	Rarely	Very important
C	2015-07-02 22:39:22	2015-07-02 22:45:41	Yes	This study has been explained to me and any questions I had have been answered. I know that I may leave the study at any time. I agree to the use of my information as described in this form. I agree to take part in this study.	Male	56	I use hearing aids for both ears.	Beltone				Good	A little							Often	Never	Never	Never	Often	Often	Often	Often	Often	Often	Often	Often	Between 320 and 420 square feet (30 to 40 square metres)	No	Between 8 and 12 feet (2.4 to 3.7 metres)	Speakers in the TV					Two external loudspeakers (left and right)		Rarely	Rarely	Rarely	Rarely	Sometimes	Sometimes	Rarely	Extremely important
C	2015-07-02 22:25:36	2015-07-02 22:40:26	Yes	This study has been explained to me and any questions I had have been answered. I know that I may leave the study at any time. I agree to the use of my information as described in this form. I agree to take part in this study.	Female	55	I use a hearing aid for my RIGHT ear only.	Panasonic				Fair	A little	3	2	2	0	3	2	Often	Rarely	Rarely	Often	Often	Often	Often	Often	Often	Rarely	Often	Sometimes	Between 220 and 320 square feet (20 to 30 square metres)	Yes	Between 5 and 8 feet (1.5 to 2.4 metres)	Speakers in the TV		Headphones or TV ears (without hearing aids)					Sometimes	Sometimes	Sometimes	Sometimes	Sometimes	Sometimes	Rarely	Very important
C	2015-07-02 20:29:06	2015-07-02 20:39:03	Yes	This study has been explained to me and any questions I had have been answered. I know that I may leave the study at any time. I agree to the use of my information as described in this form. I agree to take part in this study.	Female	62	I use hearing aids for both ears.	Sonic				Excellent	Some	1	4	2	5	5	0	Always	Never	Never	Never	Always	Often	Never	Often	Always	Never	Rarely	Never	Less than 140 square feet (< 13 square metres)	Yes	Between 8 and 12 feet (2.4 to 3.7 metres)	Speakers in the TV					Other (please specify)	Not applicable	Never	Sometimes	Sometimes	Sometimes	Rarely	Sometimes	Sometimes	Extremely important
C	2015-07-02 19:13:07	2015-07-02 19:22:16	Yes	This study has been explained to me and any questions I had have been answered. I know that I may leave the study at any time. I agree to the use of my information as described in this form. I agree to take part in this study.	Female	60	I use hearing aids for both ears.	Panasonic				Good	A little	3	2	0	1	3	2	Always	Never	Never	Never	Always	Rarely	Rarely	Rarely	Always	Never	Rarely	Never	Between 220 and 320 square feet (20 to 30 square metres)	No	Between 5 and 8 feet (1.5 to 2.4 metres)	Speakers in the TV							Sometimes	Sometimes	Often	Sometimes	Often	Often	Sometimes	Extremely important
C	2015-07-02 18:10:02	2015-07-02 18:23:57	Yes	This study has been explained to me and any questions I had have been answered. I know that I may leave the study at any time. I agree to the use of my information as described in this form. I agree to take part in this study.	Female	54	I use a hearing aid for my RIGHT ear only.	Beltone				Good	None	0	15	4	0	2	0	Always	Never	Never	Rarely	Never	Always	Rarely	Never	Never	Never	Always	Never	Less than 140 square feet (< 13 square metres)	Yes	Less than 5 feet (< 1.5 metres)		External loudspeakers				Two external loudspeakers (left and right)		Sometimes	Sometimes	Often	Rarely	Rarely	Often	Never	Extremely important
C	2015-07-02 17:35:55	2015-07-02 17:47:19	Yes	This study has been explained to me and any questions I had have been answered. I know that I may leave the study at any time. I agree to the use of my information as described in this form. I agree to take part in this study.	Male	50	I use a hearing aid for my LEFT ear only.	ReSound				Fair	Some	8	0	1	0	0	0	Always	Never	Never	Never	Never	Never	Never	Never	Always	Never	Never	Never	Between 220 and 320 square feet (20 to 30 square metres)	Yes	Between 5 and 8 feet (1.5 to 2.4 metres)	Speakers in the TV							Rarely	Often	Rarely	Always	Always	Rarely	Often	Extremely important
C	2015-07-02 17:13:31	2015-07-02 17:32:01	Yes	This study has been explained to me and any questions I had have been answered. I know that I may leave the study at any time. I agree to the use of my information as described in this form. I agree to take part in this study.	Female		I use a hearing aid for my RIGHT ear only.	Beltone				Good	A little	2	0	0	1	3	0	Always	Never	Never	Never	Always	Rarely	Never	Never	Often	Never	Sometimes	Never	Between 220 and 320 square feet (20 to 30 square metres)	Yes	Between 8 and 12 feet (2.4 to 3.7 metres)	Speakers in the TV	External loudspeakers				Surround sound system (5 or more loudspeakers)		Often	Rarely	Sometimes	Sometimes	Rarely	Often	Sometimes	Very important
C	2015-07-02 17:04:37	2015-07-02 17:28:36	Yes	This study has been explained to me and any questions I had have been answered. I know that I may leave the study at any time. I agree to the use of my information as described in this form. I agree to take part in this study.	Male	54	I use a hearing aid for my RIGHT ear only.	Beltone				Good	A little	6	2	2	0	0	0	Always	Never	Never	Never	Always	Never	Never	Never	Always	Never	Never	Never	Between 140 and 220 square feet (13 to 20 square metres)	No	Between 8 and 12 feet (2.4 to 3.7 metres)	Speakers in the TV							Rarely	Rarely	Often	Never	Sometimes	Often	Never	Extremely important
C	2015-07-02 16:25:14	2015-07-02 16:33:41	Yes	This study has been explained to me and any questions I had have been answered. I know that I may leave the study at any time. I agree to the use of my information as described in this form. I agree to take part in this study.	Male	58	I use a hearing aid for my RIGHT ear only.	Miracle-Ear				Fair	A little	2	0	0	2	1	0	Always	Never	Rarely	Never	Always	Rarely	Never	Never	Often	Often	Never	Sometimes	Between 140 and 220 square feet (13 to 20 square metres)	No	Between 5 and 8 feet (1.5 to 2.4 metres)	Speakers in the TV	External loudspeakers				Sound bar (single, wide, external loudspeaker enclosure typically placed in front of the TV)		Rarely	Rarely	Sometimes	Rarely	Often	Rarely	Rarely	Very important
C	2015-07-02 16:06:22	2015-07-02 16:29:58	Yes	This study has been explained to me and any questions I had have been answered. I know that I may leave the study at any time. I agree to the use of my information as described in this form. I agree to take part in this study.	Male	58	I use hearing aids for both ears.	Starkey				Good	None	5	0	1	1	0	0	Always	Never	Never	Never	Always	Sometimes	Rarely	Never	Often	Rarely	Often	Sometimes	Between 320 and 420 square feet (30 to 40 square metres)	Yes	Between 8 and 12 feet (2.4 to 3.7 metres)						Two external loudspeakers (left and right)		Rarely	Often	Sometimes	Rarely	Often	Often	Sometimes	Extremely important
C	2015-07-02 15:34:53	2015-07-02 15:45:59	Yes	This study has been explained to me and any questions I had have been answered. I know that I may leave the study at any time. I agree to the use of my information as described in this form. I agree to take part in this study.	Female	64	I use hearing aids for both ears.	Sonic				Fair	Considerable	2	0	1	0	0	1	Always	Never	Never	Never	Always	Never	Never	Never	Always	Never	Sometimes	Never	More than 420 square feet (> 40 square metres)	Yes	Between 5 and 8 feet (1.5 to 2.4 metres)	Speakers in the TV							Sometimes	Never	Never	Never	Always	Never	Never	Moderately important
C	2015-07-02 13:55:47	2015-07-02 14:04:12	Yes	This study has been explained to me and any questions I had have been answered. I know that I may leave the study at any time. I agree to the use of my information as described in this form. I agree to take part in this study.	Female	57	I use hearing aids for both ears.	Amplisound				Fair	Some	5	2	2	5	4	1	Often	Often	Sometimes	Often	Often		Often	Often	Sometimes	Often	Sometimes	Often	Between 140 and 220 square feet (13 to 20 square metres)	Yes	Between 5 and 8 feet (1.5 to 2.4 metres)	Speakers in the TV	External loudspeakers				Two external loudspeakers (left and right)		Sometimes	Sometimes	Often	Sometimes	Often	Sometimes	Often	Very important
C	2015-07-02 13:49:25	2015-07-02 14:04:36	Yes	This study has been explained to me and any questions I had have been answered. I know that I may leave the study at any time. I agree to the use of my information as described in this form. I agree to take part in this study.	Female		I use hearing aids for both ears.	Siemens				Good	A little	3	3	1	1	1	0	Often	Sometimes	Rarely	Sometimes	Often	Often	Often	Often	Often	Never	Often	Never	Between 220 and 320 square feet (20 to 30 square metres)	No	Between 5 and 8 feet (1.5 to 2.4 metres)	Speakers in the TV							Often	Often	Often	Sometimes	Often	Often	Often	Extremely important
C	2015-07-02 07:07:52	2015-07-02 07:15:51	Yes	This study has been explained to me and any questions I had have been answered. I know that I may leave the study at any time. I agree to the use of my information as described in this form. I agree to take part in this study.	Male		I use hearing aids for both ears.	Audio Service	AudioSync	As Seen On TV		Good	Some	2	2	5	6	3	3	Often	Always	Often	Sometimes	Always	Often	Sometimes	Always	Always	Often	Always	Often	Between 140 and 220 square feet (13 to 20 square metres)	Yes	Between 5 and 8 feet (1.5 to 2.4 metres)	Speakers in the TV							Always	Always	Often	Always	Often	Often	Often	Very important
C	2015-07-02 05:45:05	2015-07-02 05:50:09	Yes	This study has been explained to me and any questions I had have been answered. I know that I may leave the study at any time. I agree to the use of my information as described in this form. I agree to take part in this study.	Male	55	I use hearing aids for both ears.	Lyric				Good	Some	2	1	1	3	1	3	Often	Sometimes	Sometimes	Often	Sometimes	Often	Always	Often	Often	Sometimes	Rarely	Rarely	Between 220 and 320 square feet (20 to 30 square metres)	Yes	Between 5 and 8 feet (1.5 to 2.4 metres)			Headphones or TV ears (without hearing aids)			Two external loudspeakers (left and right)		Sometimes	Sometimes	Always	Often	Sometimes	Rarely	Often	Very important
C	2015-07-02 05:37:07	2015-07-02 05:52:21	Yes	This study has been explained to me and any questions I had have been answered. I know that I may leave the study at any time. I agree to the use of my information as described in this form. I agree to take part in this study.	Female	75	I use hearing aids for both ears.	Starkey				Good	A little	3	0	1	0	0	0	Often	Never	Never	Never	Often	Rarely	Never	Never	Always	Never	Never	Never	Between 140 and 220 square feet (13 to 20 square metres)	Yes	Between 8 and 12 feet (2.4 to 3.7 metres)	Speakers in the TV							Sometimes	Rarely	Rarely	Often	Often	Sometimes	Sometimes	Moderately important
C	2015-07-02 05:17:45	2015-07-02 05:32:31	Yes	This study has been explained to me and any questions I had have been answered. I know that I may leave the study at any time. I agree to the use of my information as described in this form. I agree to take part in this study.	Female	53	I use hearing aids for both ears.	Miracle-Ear				Fair	Some	0	5	1	0	0	0	Always	Never	Never	Rarely	Always	Always	Rarely	Never	Often	Rarely	Often	Never	Between 220 and 320 square feet (20 to 30 square metres)	Yes	Between 8 and 12 feet (2.4 to 3.7 metres)		External loudspeakers				Three external loudspeakers (left, centre and right)		Sometimes	Sometimes	Often	Sometimes	Often	Often	Sometimes	Moderately important
C	2015-07-02 05:10:14	2015-07-02 05:25:30	Yes	This study has been explained to me and any questions I had have been answered. I know that I may leave the study at any time. I agree to the use of my information as described in this form. I agree to take part in this study.	Female	58	I use a hearing aid for my LEFT ear only.	AGX				Fair	Some	5	3	0	1	0	0	Often	Never	Never	Sometimes	Often	Sometimes	Rarely	Never	Often	Often	Sometimes	Rarely	Between 220 and 320 square feet (20 to 30 square metres)	Yes	Between 5 and 8 feet (1.5 to 2.4 metres)	Speakers in the TV					Sound bar (single, wide, external loudspeaker enclosure typically placed in front of the TV)		Sometimes	Often	Often	Rarely	Often	Often	Rarely	Very important
C	2015-07-02 04:27:36	2015-07-02 04:57:40	Yes	This study has been explained to me and any questions I had have been answered. I know that I may leave the study at any time. I agree to the use of my information as described in this form. I agree to take part in this study.	Male	54	I use hearing aids for both ears.	Miracle-Ear				Excellent	None	12	0	2	1	1	0	Always	Never	Never	Never	Often	Often	Often	Never	Often	Never	Often	Never	Between 220 and 320 square feet (20 to 30 square metres)	No	Between 8 and 12 feet (2.4 to 3.7 metres)	Speakers in the TV							Often	Sometimes	Rarely	Sometimes	Often	Often	Rarely	Extremely important
C	2015-07-02 03:58:38	2015-07-02 04:11:17	Yes	This study has been explained to me and any questions I had have been answered. I know that I may leave the study at any time. I agree to the use of my information as described in this form. I agree to take part in this study.	Female	51	I use a hearing aid for my LEFT ear only.	Audibel				Good	A little	2	1	2	3	1	0	Often	Never	Never	Never	Often	Rarely	Rarely	Never	Often	Never	Rarely	Never	Between 320 and 420 square feet (30 to 40 square metres)	No	Between 8 and 12 feet (2.4 to 3.7 metres)	Speakers in the TV							Often	Rarely	Sometimes	Never	Rarely	Sometimes	Sometimes	Very important
C	2015-07-02 03:55:09	2015-07-02 04:03:51	Yes	This study has been explained to me and any questions I had have been answered. I know that I may leave the study at any time. I agree to the use of my information as described in this form. I agree to take part in this study.	Female	53	I use hearing aids for both ears.	Panasonic				Good	A little	1	1	0	0	1	3	Always	Rarely	Rarely	Rarely	Often	Never	Often	Never	Always	Never	Always	Never	Between 140 and 220 square feet (13 to 20 square metres)	Yes	Between 5 and 8 feet (1.5 to 2.4 metres)	Speakers in the TV							Sometimes	Rarely	Sometimes	Sometimes	Rarely	Sometimes		Very important
C	2015-07-02 01:17:35	2015-07-02 02:03:59	Yes	This study has been explained to me and any questions I had have been answered. I know that I may leave the study at any time. I agree to the use of my information as described in this form. I agree to take part in this study.	Female	60	I use hearing aids for both ears.	Widex				Good	None	10			1	2	2	Always	Rarely	Never	Never	Always	Often		Often	Always	Never	Rarely	Never	Between 220 and 320 square feet (20 to 30 square metres)	No	Between 8 and 12 feet (2.4 to 3.7 metres)	Speakers in the TV							Sometimes	Sometimes	Often	Often	Rarely	Sometimes	Never	Extremely important
C	2015-07-02 00:50:46	2015-07-02 01:14:17	Yes	This study has been explained to me and any questions I had have been answered. I know that I may leave the study at any time. I agree to the use of my information as described in this form. I agree to take part in this study.	Female	75	I use hearing aids for both ears.	Starkey				Fair	A little	3						Always	Never	Never	Never	Always	Rarely	Never	Never	Always	Never	Never	Never	Between 140 and 220 square feet (13 to 20 square metres)	No	More than 12 feet (> 3.7 metres)	Speakers in the TV							Rarely	Often	Rarely	Often	Often	Never	Rarely	Very important
C	2015-07-01 23:40:15	2015-07-02 00:08:57	Yes	This study has been explained to me and any questions I had have been answered. I know that I may leave the study at any time. I agree to the use of my information as described in this form. I agree to take part in this study.	Male	72	I use hearing aids for both ears.	Beltone				Poor	Some	2	0	2	1	0	0	Always	Never	Never	Never	Always	Rarely	Rarely	Rarely	Always	Never	Never	Never	Between 140 and 220 square feet (13 to 20 square metres)	Yes	Between 8 and 12 feet (2.4 to 3.7 metres)	Speakers in the TV							Often	Rarely	Never	Never	Always	Never	Rarely	Very important
C	2015-07-01 23:03:37	2015-07-01 23:26:26	Yes	This study has been explained to me and any questions I had have been answered. I know that I may leave the study at any time. I agree to the use of my information as described in this form. I agree to take part in this study.	Female	57	I use hearing aids for both ears.	Siemens				Good	A little	2	0	0	2	1	0	Always	Never	Never	Never	Always	Never	Never	Never	Often	Never	Often	Never	Between 140 and 220 square feet (13 to 20 square metres)	Yes	Between 5 and 8 feet (1.5 to 2.4 metres)	Speakers in the TV							Sometimes	Sometimes	Often	Rarely	Sometimes	Rarely	Never	Extremely important
C	2015-07-01 21:51:21	2015-07-01 22:01:15	Yes	This study has been explained to me and any questions I had have been answered. I know that I may leave the study at any time. I agree to the use of my information as described in this form. I agree to take part in this study.		50	I use hearing aids for both ears.	Amplisound	Panasonic			Excellent	A little	7	0	0	1	1	0	Always	Never	Never	Never	Always	Never	Never	Never	Always	Never	Sometimes	Never	Between 140 and 220 square feet (13 to 20 square metres)	Yes	Between 8 and 12 feet (2.4 to 3.7 metres)		External loudspeakers				Three external loudspeakers (left, centre and right)		Rarely	Never	Often	Often	Rarely	Rarely	Never	Very important
C	2015-07-01 20:55:16	2015-07-01 21:04:53	Yes	This study has been explained to me and any questions I had have been answered. I know that I may leave the study at any time. I agree to the use of my information as described in this form. I agree to take part in this study.	Male	52	I use hearing aids for both ears.	Siemens				Excellent	None	6	1	0	1	3	0	Always	Rarely	Sometimes	Often	Always	Sometimes	Sometimes	Sometimes	Always	Never	Often	Never	Between 220 and 320 square feet (20 to 30 square metres)	No	Between 8 and 12 feet (2.4 to 3.7 metres)	Speakers in the TV	External loudspeakers				Sound bar (single, wide, external loudspeaker enclosure typically placed in front of the TV)		Sometimes	Often	Often	Rarely	Sometimes	Often	Often	Extremely important
C	2015-07-01 20:17:29	2015-07-01 20:33:56	Yes	This study has been explained to me and any questions I had have been answered. I know that I may leave the study at any time. I agree to the use of my information as described in this form. I agree to take part in this study.	Female	51	I use hearing aids for both ears.	Widex				Excellent	None	4				1		Always	Never	Never	Never	Always	Sometimes	Sometimes	Sometimes	Always	Never	Often	Never	Between 140 and 220 square feet (13 to 20 square metres)	Yes	Between 8 and 12 feet (2.4 to 3.7 metres)	Speakers in the TV							Sometimes	Often	Often	Often	Often	Often	Sometimes	Very important
C	2015-07-01 19:06:49	2015-07-01 19:19:52	Yes	This study has been explained to me and any questions I had have been answered. I know that I may leave the study at any time. I agree to the use of my information as described in this form. I agree to take part in this study.	Female	72	I use a hearing aid for my RIGHT ear only.	Miracle-Ear				Good	A little	4	1	0	0	0	0	Always	Never	Never	Never	Always	Rarely	Rarely	Never	Always	Never	Rarely	Never	Between 140 and 220 square feet (13 to 20 square metres)	Yes	Between 5 and 8 feet (1.5 to 2.4 metres)	Speakers in the TV	External loudspeakers				Two external loudspeakers (left and right)		Sometimes	Rarely	Sometimes	Sometimes	Often	Often	Never	Extremely important
C	2015-07-01 18:39:12	2015-07-01 18:48:18	Yes	This study has been explained to me and any questions I had have been answered. I know that I may leave the study at any time. I agree to the use of my information as described in this form. I agree to take part in this study.	Female	55	I use hearing aids for both ears.	Siemens				Fair	Some	3	0	0	0	0	0	Always	Never	Never	Never	Always	Rarely	Never	Never	Always	Never	Never	Never	Between 220 and 320 square feet (20 to 30 square metres)	Yes	Between 5 and 8 feet (1.5 to 2.4 metres)	Speakers in the TV							Rarely	Sometimes	Sometimes	Rarely	Always	Often	Never	Extremely important
C	2015-07-01 17:56:43	2015-07-01 18:11:57	Yes	This study has been explained to me and any questions I had have been answered. I know that I may leave the study at any time. I agree to the use of my information as described in this form. I agree to take part in this study.	Male	55	I use a hearing aid for my RIGHT ear only.	Phonak				Good	Some	3	0	0	0	1	0	Always	Never	Never	Never	Never	Sometimes	Never	Never	Always	Never	Sometimes	Never	Between 220 and 320 square feet (20 to 30 square metres)	Yes	More than 12 feet (> 3.7 metres)	Speakers in the TV					Two external loudspeakers (left and right)		Sometimes	Never	Sometimes		Always	Never	Never	Very important
C	2015-07-01 16:49:00	2015-07-01 16:57:58	Yes	This study has been explained to me and any questions I had have been answered. I know that I may leave the study at any time. I agree to the use of my information as described in this form. I agree to take part in this study.	Female	60	I use hearing aids for both ears.	Phonak				Poor	A little	2	8	0	0	0	0	Always	Never	Never	Never	Always	Often	Sometimes	Often	Always	Always	Always	Never	Less than 140 square feet (< 13 square metres)	Yes	Less than 5 feet (< 1.5 metres)	Speakers in the TV							Sometimes	Rarely	Often	Rarely	Sometimes	Sometimes	Rarely	Extremely important
C	2015-07-01 15:17:59	2015-07-01 15:29:33	Yes	This study has been explained to me and any questions I had have been answered. I know that I may leave the study at any time. I agree to the use of my information as described in this form. I agree to take part in this study.	Female	53	I use a hearing aid for my LEFT ear only.	Miracle-Ear				Excellent	None	3	1					Always	Never	Never	Never	Always	Never	Never	Never	Always	Never	Never	Never	Between 140 and 220 square feet (13 to 20 square metres)	Yes	Between 5 and 8 feet (1.5 to 2.4 metres)	Speakers in the TV	External loudspeakers				Three external loudspeakers (left, centre and right)		Sometimes	Often	Sometimes	Rarely	Often	Sometimes	Rarely	Very important
C	2015-07-01 15:12:07	2015-07-01 15:20:03	Yes	This study has been explained to me and any questions I had have been answered. I know that I may leave the study at any time. I agree to the use of my information as described in this form. I agree to take part in this study.	Female	50	I use hearing aids for both ears.	Miracle-Ear				Good	Some	2	0	0	1	0	0	Always	Never	Never	Never	Always	Never	Never	Never	Always	Never	Never	Never	Between 140 and 220 square feet (13 to 20 square metres)	Yes	Between 5 and 8 feet (1.5 to 2.4 metres)	Speakers in the TV							Rarely	Sometimes	Sometimes	Sometimes	Sometimes	Sometimes	Sometimes	Very important
C	2015-07-01 14:48:36	2015-07-01 14:59:54	Yes	This study has been explained to me and any questions I had have been answered. I know that I may leave the study at any time. I agree to the use of my information as described in this form. I agree to take part in this study.	Male	52	I use a hearing aid for my LEFT ear only.	Audibel				Good	Some	3	0	1	2	1	0	Often	Sometimes	Sometimes	Rarely	Rarely	Sometimes	Sometimes	Rarely	Rarely	Often	Sometimes	Sometimes	Between 220 and 320 square feet (20 to 30 square metres)	Yes	Between 5 and 8 feet (1.5 to 2.4 metres)		External loudspeakers	Headphones or TV ears (without hearing aids)			Two external loudspeakers (left and right)		Rarely	Often	Sometimes	Rarely	Often	Sometimes	Sometimes	Moderately important
C	2015-07-01 14:33:39	2015-07-01 15:14:20	Yes	This study has been explained to me and any questions I had have been answered. I know that I may leave the study at any time. I agree to the use of my information as described in this form. I agree to take part in this study.	Male	55	I use a hearing aid for my LEFT ear only.	ReSound	Rexton	Esonic	iHear	Fair	A little	1	0	0	0	1	0	Sometimes	Sometimes	Sometimes	Often	Sometimes	Often	Often	Often	Often	Rarely	Sometimes	Rarely	Less than 140 square feet (< 13 square metres)	No	Less than 5 feet (< 1.5 metres)	Speakers in the TV					Two external loudspeakers (left and right)		Often	Rarely	Sometimes	Often	Often	Sometimes	Often	Very important
C	2015-07-01 14:13:08	2015-07-01 14:20:48	Yes	This study has been explained to me and any questions I had have been answered. I know that I may leave the study at any time. I agree to the use of my information as described in this form. I agree to take part in this study.	Male	50	I use hearing aids for both ears.	Rexton				Excellent	None	2	2	3	4	5	7	Always	Sometimes	Often	Often	Often	Sometimes	Sometimes	Sometimes	Sometimes	Often	Often	Often	Between 220 and 320 square feet (20 to 30 square metres)	Yes	Between 5 and 8 feet (1.5 to 2.4 metres)		External loudspeakers				Sound bar (single, wide, external loudspeaker enclosure typically placed in front of the TV)		Sometimes	Rarely	Sometimes	Sometimes	Sometimes	Often	Often	Very important
C	2015-07-01 13:54:16	2015-07-01 14:19:11	Yes	This study has been explained to me and any questions I had have been answered. I know that I may leave the study at any time. I agree to the use of my information as described in this form. I agree to take part in this study.	Male	53	I use a hearing aid for my LEFT ear only.	Elkon				Good	Some	1	0	0	0	1	0	Often	Never	Never	Never	Often	Rarely	Never	Never	Often	Never	Rarely	Never	Between 220 and 320 square feet (20 to 30 square metres)	Yes	Between 8 and 12 feet (2.4 to 3.7 metres)		External loudspeakers				Surround sound system (5 or more loudspeakers)		Rarely	Sometimes	Sometimes	Rarely	Sometimes	Never	Sometimes	Very important
C	2015-07-01 13:26:01	2015-07-01 13:38:45	Yes	This study has been explained to me and any questions I had have been answered. I know that I may leave the study at any time. I agree to the use of my information as described in this form. I agree to take part in this study.	Female	61	I use a hearing aid for my LEFT ear only.	Beltone				Good	None	12						Always				Always	Rarely	Never	Never	Often	Sometimes	Never	Never	Between 320 and 420 square feet (30 to 40 square metres)	Yes	Between 5 and 8 feet (1.5 to 2.4 metres)	Speakers in the TV							Rarely	Rarely	Sometimes	Sometimes	Sometimes	Sometimes	Never	Very important
C	2015-07-01 12:48:07	2015-07-01 13:25:22	Yes	This study has been explained to me and any questions I had have been answered. I know that I may leave the study at any time. I agree to the use of my information as described in this form. I agree to take part in this study.	Male	61	I use hearing aids for both ears.	Hansaton		SoundHawk		Fair	Some	5	0	2	5	1	0	Sometimes	Often	Rarely	Never	Sometimes	Sometimes	Never	Often	Often	Never	Always	Never	Between 220 and 320 square feet (20 to 30 square metres)	Yes	Less than 5 feet (< 1.5 metres)			Headphones or TV ears (without hearing aids)			Three external loudspeakers (left, centre and right)		Sometimes	Never	Never		Always	Sometimes	Often	Moderately important
C	2015-07-01 12:40:01	2015-07-01 13:08:21	Yes	This study has been explained to me and any questions I had have been answered. I know that I may leave the study at any time. I agree to the use of my information as described in this form. I agree to take part in this study.	Male	50	I use a hearing aid for my LEFT ear only.	Beltone				Good	A little	4	0	1	1	1	0	Often	Rarely	Never	Never	Always	Sometimes	Never	Never	Often	Never	Often	Never	Between 220 and 320 square feet (20 to 30 square metres)	Yes	Between 5 and 8 feet (1.5 to 2.4 metres)	Speakers in the TV					Sound bar (single, wide, external loudspeaker enclosure typically placed in front of the TV)		Sometimes	Sometimes	Often	Rarely	Always	Often	Often	Very important
C	2015-07-01 12:39:42	2015-07-01 12:49:29	Yes	This study has been explained to me and any questions I had have been answered. I know that I may leave the study at any time. I agree to the use of my information as described in this form. I agree to take part in this study.	Female	57	I use a hearing aid for my RIGHT ear only.	Beltone				Good	Some	1	1	0	1	1	0	Always	Never	Never	Never	Always	Never	Never	Never	Always	Never	Sometimes	Never	Between 220 and 320 square feet (20 to 30 square metres)	Yes	Between 5 and 8 feet (1.5 to 2.4 metres)	Speakers in the TV							Sometimes	Rarely	Often	Rarely	Always	Sometimes	Sometimes	Extremely important
C	2015-07-01 12:00:14	2015-07-01 12:13:19	Yes	This study has been explained to me and any questions I had have been answered. I know that I may leave the study at any time. I agree to the use of my information as described in this form. I agree to take part in this study.	Male	56	I use a hearing aid for my LEFT ear only.	Siemens				Fair	Some	2	2	6	3	1	0	Often	Never	Rarely	Never	Often	Sometimes	Never	Never	Sometimes	Never	Sometimes	Never	Between 140 and 220 square feet (13 to 20 square metres)	Yes	Between 5 and 8 feet (1.5 to 2.4 metres)	Speakers in the TV							Sometimes	Often	Sometimes	Rarely	Often	Sometimes	Rarely	Very important
C	2015-07-01 11:22:40	2015-07-01 11:46:39	Yes	This study has been explained to me and any questions I had have been answered. I know that I may leave the study at any time. I agree to the use of my information as described in this form. I agree to take part in this study.	Male	62	I use hearing aids for both ears.	Panasonic				Fair	Some	10	15	10	5	10	5	Often	Sometimes	Rarely	Rarely	Often	Often	Often	Often	Often	Rarely	Often	Rarely	Between 140 and 220 square feet (13 to 20 square metres)	Yes	Less than 5 feet (< 1.5 metres)		External loudspeakers	Headphones or TV ears (without hearing aids)		TV-to-hearing-aid streamer (Phonak TV link, Oticon ConnectLine TV, ReSound Unite TV streamer, Starkey Surflink Media, Widex TV-DEX, etc.)	Sound bar (single, wide, external loudspeaker enclosure typically placed in front of the TV)		Sometimes	Often	Often	Often	Often	Often	Sometimes	Very important
C	2015-07-01 06:47:24	2015-07-01 07:03:34	Yes	This study has been explained to me and any questions I had have been answered. I know that I may leave the study at any time. I agree to the use of my information as described in this form. I agree to take part in this study.	Female	53	I use a hearing aid for my RIGHT ear only.	AGX	Elkon	Able Planet	Easyuslife	Good	A little	2	1	0	3	1	0	Always	Never	Never	Never	Always	Sometimes	Never	Never	Always	Never	Rarely	Never	Between 220 and 320 square feet (20 to 30 square metres)		More than 12 feet (> 3.7 metres)	Speakers in the TV							Sometimes	Rarely	Rarely	Rarely	Often	Sometimes	Sometimes	Extremely important
C	2015-07-01 05:38:51	2015-07-01 05:59:33	Yes	This study has been explained to me and any questions I had have been answered. I know that I may leave the study at any time. I agree to the use of my information as described in this form. I agree to take part in this study.	Female	52	I use a hearing aid for my RIGHT ear only.	Panasonic				Fair	A little	2	0	2	1	3	2	Often	Rarely	Sometimes	Sometimes	Often	Sometimes	Sometimes	Sometimes	Often	Never	Sometimes	Never	Less than 140 square feet (< 13 square metres)	Yes	Between 5 and 8 feet (1.5 to 2.4 metres)	Speakers in the TV	External loudspeakers				Sound bar (single, wide, external loudspeaker enclosure typically placed in front of the TV)		Rarely	Rarely	Sometimes	Often	Often	Often	Rarely	Moderately important
C	2015-07-01 04:39:35	2015-07-01 04:47:29	Yes	This study has been explained to me and any questions I had have been answered. I know that I may leave the study at any time. I agree to the use of my information as described in this form. I agree to take part in this study.	Male	57	I use a hearing aid for my LEFT ear only.	Miracle-Ear				Fair	Some	0	4	0	0	1	0	Often	Rarely	Never	Never	Always	Rarely	Never	Never	Often	Rarely	Sometimes	Never	Between 220 and 320 square feet (20 to 30 square metres)	Yes	Between 8 and 12 feet (2.4 to 3.7 metres)	Speakers in the TV	External loudspeakers				Sound bar (single, wide, external loudspeaker enclosure typically placed in front of the TV)		Often	Often	Rarely	Sometimes	Sometimes	Rarely	Often	Very important
C	2015-07-01 04:23:38	2015-07-01 05:08:37	Yes	This study has been explained to me and any questions I had have been answered. I know that I may leave the study at any time. I agree to the use of my information as described in this form. I agree to take part in this study.	Female	56	I use hearing aids for both ears.	Oticon				Good	None	2	3	0	0	0	0	Often	Rarely	Never	Rarely	Often	Often	Rarely	Often	Often	Rarely	Often	Sometimes	Between 140 and 220 square feet (13 to 20 square metres)	Yes	Between 8 and 12 feet (2.4 to 3.7 metres)	Speakers in the TV	External loudspeakers				Surround sound system (5 or more loudspeakers)		Often	Rarely	Often	Sometimes		Often	Often	Very important
C	2015-07-01 03:57:15	2015-07-01 04:12:20	Yes	This study has been explained to me and any questions I had have been answered. I know that I may leave the study at any time. I agree to the use of my information as described in this form. I agree to take part in this study.	Male	50	I use a hearing aid for my LEFT ear only.	Beltone		Bell and Howell		Fair	Some	4	4	0	1	1	0	Always	Never	Never	Never	Always	Never	Never	Never	Always	Never	Never	Never	Between 140 and 220 square feet (13 to 20 square metres)	Yes	Between 5 and 8 feet (1.5 to 2.4 metres)	Speakers in the TV	External loudspeakers				Sound bar (single, wide, external loudspeaker enclosure typically placed in front of the TV)		Always	Often	Never	Never	Often	Sometimes	Always	Extremely important
C	2015-07-01 03:34:19	2015-07-01 03:49:25	Yes	This study has been explained to me and any questions I had have been answered. I know that I may leave the study at any time. I agree to the use of my information as described in this form. I agree to take part in this study.	Female	63	I use hearing aids for both ears.	Panasonic				Fair	Some	3	2	1	0	1	0	Always	Never	Never	Rarely	Always	Rarely	Rarely	Never	Often	Never	Sometimes	Never	Between 140 and 220 square feet (13 to 20 square metres)	Yes	Between 5 and 8 feet (1.5 to 2.4 metres)	Speakers in the TV	External loudspeakers				Surround sound system (5 or more loudspeakers)		Sometimes	Sometimes	Sometimes	Often	Always	Sometimes	Rarely	Very important
C	2015-07-01 03:03:42	2015-07-01 03:12:54	Yes	This study has been explained to me and any questions I had have been answered. I know that I may leave the study at any time. I agree to the use of my information as described in this form. I agree to take part in this study.	Female	60	I use hearing aids for both ears.	Kirkland				Good	A little	2	1	0	3	2	2	Often	Never	Never	Never	Often	Sometimes	Never	Never	Often	Never	Sometimes	Never	Between 140 and 220 square feet (13 to 20 square metres)	Yes	Between 5 and 8 feet (1.5 to 2.4 metres)	Speakers in the TV	External loudspeakers				Two external loudspeakers (left and right)		Sometimes	Often	Often	Sometimes	Always	Sometimes	Sometimes	Extremely important
C	2015-07-01 02:28:58	2015-07-01 02:39:48	Yes	This study has been explained to me and any questions I had have been answered. I know that I may leave the study at any time. I agree to the use of my information as described in this form. I agree to take part in this study.	Female	56	I use hearing aids for both ears.	Panasonic				Fair	A little	2	0	1	0	0	0	Often	Never	Never	Never	Always	Never	Never	Never	Always	Never	Never	Never	Between 140 and 220 square feet (13 to 20 square metres)	Yes	Less than 5 feet (< 1.5 metres)	Speakers in the TV							Often	Often	Never	Rarely	Sometimes	Often	Never	Extremely important
C	2015-07-01 01:45:25	2015-07-01 02:12:59	Yes	This study has been explained to me and any questions I had have been answered. I know that I may leave the study at any time. I agree to the use of my information as described in this form. I agree to take part in this study.	Female	52	I use a hearing aid for my RIGHT ear only.	Lyric				Fair	Some	8	5	20	12	10	0	Always	Rarely	Never	Never	Always	Sometimes	Rarely	Rarely	Always	Never	Often	Rarely	Between 140 and 220 square feet (13 to 20 square metres)	Yes	Between 5 and 8 feet (1.5 to 2.4 metres)	Speakers in the TV	External loudspeakers			TV-to-hearing-aid streamer (Phonak TV link, Oticon ConnectLine TV, ReSound Unite TV streamer, Starkey Surflink Media, Widex TV-DEX, etc.)	Two external loudspeakers (left and right)		Often	Rarely	Often	Often	Sometimes	Sometimes	Sometimes	Extremely important
C	2015-07-01 00:43:34	2015-07-01 00:49:39	Yes	This study has been explained to me and any questions I had have been answered. I know that I may leave the study at any time. I agree to the use of my information as described in this form. I agree to take part in this study.	Male	52	I use a hearing aid for my LEFT ear only.	America Hears		Apalus		Good	A little	3	3					Often	Never	Never	Often	Often	Never	Never	Never	Sometimes	Sometimes	Sometimes	Sometimes	Between 320 and 420 square feet (30 to 40 square metres)	Yes	Less than 5 feet (< 1.5 metres)			Headphones or TV ears (without hearing aids)			Sound bar (single, wide, external loudspeaker enclosure typically placed in front of the TV)		Rarely	Never	Never	Rarely	Sometimes	Sometimes	Sometimes	Very important
C	2015-06-30 23:49:05	2015-07-01 00:21:31	Yes	This study has been explained to me and any questions I had have been answered. I know that I may leave the study at any time. I agree to the use of my information as described in this form. I agree to take part in this study.	Male	65	I use a hearing aid for my RIGHT ear only.	Panasonic				Excellent	Considerable					5		Often					Often			Often	Sometimes	Never	Sometimes	Between 140 and 220 square feet (13 to 20 square metres)	Yes	Between 8 and 12 feet (2.4 to 3.7 metres)	Speakers in the TV							Often	Sometimes	Sometimes	Never	Sometimes	Never	Never	Extremely important
C	2015-06-30 22:10:51	2015-06-30 22:21:30	Yes	This study has been explained to me and any questions I had have been answered. I know that I may leave the study at any time. I agree to the use of my information as described in this form. I agree to take part in this study.	Male		I use hearing aids for both ears.	Panasonic				Good	A little	6	1	0	1	0	0	Always	Never	Never	Never	Always	Never	Never	Never	Always	Never	Always	Never	Between 140 and 220 square feet (13 to 20 square metres)	Yes	Between 5 and 8 feet (1.5 to 2.4 metres)					TV-to-hearing-aid streamer (Phonak TV link, Oticon ConnectLine TV, ReSound Unite TV streamer, Starkey Surflink Media, Widex TV-DEX, etc.)			Never	Always	Sometimes	Always	Always	Never	Sometimes	Very important
C	2015-06-30 22:02:30	2015-06-30 22:12:19	Yes	This study has been explained to me and any questions I had have been answered. I know that I may leave the study at any time. I agree to the use of my information as described in this form. I agree to take part in this study.	Male	57	I use a hearing aid for my LEFT ear only.	Audina				Fair	A little	1	1	0	1	1	0	Always	Never	Never	Never	Always	Sometimes	Never	Never	Always	Never	Never	Never	Between 140 and 220 square feet (13 to 20 square metres)	Yes	Between 5 and 8 feet (1.5 to 2.4 metres)	Speakers in the TV							Sometimes	Often	Often	Often	Often	Never	Never	Extremely important
C	2015-06-30 21:18:27	2015-06-30 21:40:54	Yes	This study has been explained to me and any questions I had have been answered. I know that I may leave the study at any time. I agree to the use of my information as described in this form. I agree to take part in this study.	Male	67	I use hearing aids for both ears.	Siemens				Fair	A little	2	2	2	1	1	0	Always	Rarely	Rarely	Never	Often	Often	Often	Rarely	Sometimes	Never	Often	Never	Less than 140 square feet (< 13 square metres)	No	Between 5 and 8 feet (1.5 to 2.4 metres)	Speakers in the TV		Headphones or TV ears (without hearing aids)			Three external loudspeakers (left, centre and right)		Sometimes	Never	Often	Never	Sometimes	Sometimes	Often	Very important
C	2015-06-30 19:48:56	2015-06-30 20:14:39	Yes	This study has been explained to me and any questions I had have been answered. I know that I may leave the study at any time. I agree to the use of my information as described in this form. I agree to take part in this study.	Male	58	I use a hearing aid for my LEFT ear only.	Beltone				Fair	Some	1	0	0	2	0	0	Rarely	Never	Never	Never	Rarely	Never	Never	Never	Rarely	Never	Never	Never	Between 140 and 220 square feet (13 to 20 square metres)	Yes	More than 12 feet (> 3.7 metres)	Speakers in the TV							Rarely	Never	Never	Never	Sometimes	Never	Never	Moderately important
C	2015-06-30 19:41:50	2015-06-30 19:57:58	Yes	This study has been explained to me and any questions I had have been answered. I know that I may leave the study at any time. I agree to the use of my information as described in this form. I agree to take part in this study.	Female	55	I use hearing aids for both ears.	NuEar				Good	A little	4	0	0	4	2	0	Always	Never	Never	Never	Always	Rarely	Never	Never	Always	Sometimes	Sometimes	Never	Between 220 and 320 square feet (20 to 30 square metres)	Yes	Between 8 and 12 feet (2.4 to 3.7 metres)	Speakers in the TV							Sometimes	Sometimes	Sometimes	Often	Often	Rarely	Often	Very important
C	2015-06-30 17:51:51	2015-06-30 18:05:53	Yes	This study has been explained to me and any questions I had have been answered. I know that I may leave the study at any time. I agree to the use of my information as described in this form. I agree to take part in this study.	Male	60	I use hearing aids for both ears.	Audio Service	Beltone			Good	Some	1	0	1	1	2	0	Always	Often	Sometimes	Sometimes	Often	Sometimes	Sometimes	Often	Often	Sometimes	Sometimes	Sometimes	Between 220 and 320 square feet (20 to 30 square metres)	Yes	Between 5 and 8 feet (1.5 to 2.4 metres)	Speakers in the TV					Sound bar (single, wide, external loudspeaker enclosure typically placed in front of the TV)		Rarely	Rarely	Sometimes	Often	Often	Sometimes	Sometimes	Moderately important
C	2015-06-30 17:41:41	2015-06-30 17:49:23	Yes	This study has been explained to me and any questions I had have been answered. I know that I may leave the study at any time. I agree to the use of my information as described in this form. I agree to take part in this study.	Male	52	I use a hearing aid for my RIGHT ear only.	Sonic				Very poor	None	2	0	0	14	5	0	Often	Never	Never	Never	Often	Never	Never	Never	Often	Never	Never	Never	Between 140 and 220 square feet (13 to 20 square metres)	Yes	Between 5 and 8 feet (1.5 to 2.4 metres)	Speakers in the TV							Sometimes	Sometimes	Often	Always	Often	Never	Rarely	Very important
C	2015-06-30 17:41:12	2015-06-30 17:50:38	Yes	This study has been explained to me and any questions I had have been answered. I know that I may leave the study at any time. I agree to the use of my information as described in this form. I agree to take part in this study.	Male	55	I use a hearing aid for my LEFT ear only.	Siemens				Good	None	2	0	2	1	1	0	Always	Never	Never	Rarely	Always	Rarely	Never	Rarely	Always	Never	Never	Never	Between 220 and 320 square feet (20 to 30 square metres)	Yes	Between 8 and 12 feet (2.4 to 3.7 metres)		External loudspeakers				Surround sound system (5 or more loudspeakers)		Rarely	Rarely	Sometimes	Rarely	Sometimes	Rarely	Often	Moderately important
C	2015-06-30 17:38:58	2015-06-30 17:51:08	Yes	This study has been explained to me and any questions I had have been answered. I know that I may leave the study at any time. I agree to the use of my information as described in this form. I agree to take part in this study.	Female		I use hearing aids for both ears.	Panasonic				Good	Considerable	4	1	0	1	2	2	Always	Never	Never	Never	Always	Often	Never	Never	Always	Never	Never		Between 140 and 220 square feet (13 to 20 square metres)	No	Between 8 and 12 feet (2.4 to 3.7 metres)					TV-to-hearing-aid streamer (Phonak TV link, Oticon ConnectLine TV, ReSound Unite TV streamer, Starkey Surflink Media, Widex TV-DEX, etc.)			Never	Sometimes	Sometimes	Sometimes	Sometimes	Sometimes	Rarely	Extremely important
C	2015-06-30 17:24:50	2015-06-30 17:44:42	Yes	This study has been explained to me and any questions I had have been answered. I know that I may leave the study at any time. I agree to the use of my information as described in this form. I agree to take part in this study.	Female	53	I use hearing aids for both ears.	Elkon	Phonak			Good	A little	4	3	0	0	10		Always	Rarely	Never	Never	Always	Always	Never	Rarely	Always	Never	Always	Often	Between 140 and 220 square feet (13 to 20 square metres)	Yes	More than 12 feet (> 3.7 metres)		External loudspeakers				Sound bar (single, wide, external loudspeaker enclosure typically placed in front of the TV)		Always	Sometimes	Always	Often	Sometimes	Never	Rarely	Extremely important
C	2015-06-30 17:20:49	2015-06-30 17:26:03	Yes	This study has been explained to me and any questions I had have been answered. I know that I may leave the study at any time. I agree to the use of my information as described in this form. I agree to take part in this study.	Male	54	I use a hearing aid for my LEFT ear only.	Interton				Good	Some	5	0	3	1	0	0	Often	Rarely	Never	Never	Always	Always	Never	Sometimes	Always	Rarely	Often	Never	Between 220 and 320 square feet (20 to 30 square metres)	No	Between 8 and 12 feet (2.4 to 3.7 metres)	Speakers in the TV	External loudspeakers				Surround sound system (5 or more loudspeakers)		Often	Often	Always	Rarely	Sometimes	Always	Rarely	Extremely important
C	2015-06-30 17:19:23	2015-06-30 17:32:50	Yes	This study has been explained to me and any questions I had have been answered. I know that I may leave the study at any time. I agree to the use of my information as described in this form. I agree to take part in this study.	Female	64	I use a hearing aid for my LEFT ear only.	Beltone				Fair	A little	2	0	0	0	2	0	Always	Never	Never	Never	Always	Rarely	Never	Never	Always	Never	Never	Never	Between 140 and 220 square feet (13 to 20 square metres)	Yes	Between 5 and 8 feet (1.5 to 2.4 metres)	Speakers in the TV					Other (please specify)	N/A	Sometimes	Sometimes	Never	Never	Sometimes	Sometimes	Never	Very important
C	2015-06-30 17:18:39	2015-06-30 17:26:34	Yes	This study has been explained to me and any questions I had have been answered. I know that I may leave the study at any time. I agree to the use of my information as described in this form. I agree to take part in this study.	Female	69	I use hearing aids for both ears.	Panasonic				Good	Some	2	0	0	0	0	0	Rarely	Never	Never	Never	Often	Never	Rarely	Rarely	Rarely	Rarely	Rarely	Never	Between 140 and 220 square feet (13 to 20 square metres)	No	Between 5 and 8 feet (1.5 to 2.4 metres)	Speakers in the TV					Sound bar (single, wide, external loudspeaker enclosure typically placed in front of the TV)		Sometimes	Rarely	Sometimes	Never	Never	Never	Never	Very important
[truncated: 119 more columns]
